# Supplementary material for: Proline/arginine dipeptide repeat polymers derail protein folding in amyotrophic lateral sclerosis
Source: Nat Commun. 2021 Jun 7;12:3396. doi: 10.1038/s41467-021-23691-y (PMC8184751; doi:10.1038/s41467-021-23691-y)
Supplement: Supplementary file 4 — Source Data [file 41467_2021_23691_MOESM4_ESM.xlsx]

## Sheet: SI fig 2
SI Fig 2a						SI Fig 2b						SI Fig 2c			SI Fig 2d			SI Fig 2e			SI Fig 2f
Residues	I/I0(PR20)	I/I0 (PR10)	I/I0(PR5)	I/I0(PR2)			Arg55 (CypA+PR20)		Arg55 (CypA+GR20)			Residues	csp(GP20)		GP20 conc.(uM)	Arg55 csp		Residues	csp PA20		PA conc.(uM)	Arg55 csp
1	0.948946	0.902537	1.00721	0.89835		Ligand conc(uM)	I/I0	S/N error	I/I0	S/N error		1	0.012976		0	0		1	0.001082		0	0
2	0.861465	0.945449	0.98852	0.991429		0	0	0	0	0		2	0.000764		32	0.002383		2	0.000742		32	0.009725
3	0.716833	0.913717	0.924387	1.00928		9.6	0.211	0.0311	0.0912	0.0764		3	0.000328		96	0.006761		3	0.00167		160	0.039753
4						32	0.472	0.0324	0.0182	0.071		4			160	0.011471		4			320	0.06372
5	0.687986	0.897302	0.908447	1.00673		96	0.746	0.0241	-0.00762	0.0659		5	0.001986		320	0.01968		5	0.004141		640	0.095953
6						160	0.931	0.0316	0.124	0.0684		6	0		640	0.034001		6	0.005875		1280	0.127949
7	0.672323	0.835347	0.830836	1.01248		320	1.02	0.0286	-0.0665	0.0856		7	0.003687		1280	0.04768		7	0.012553		3200	0.159678
8	0.738398	0.900049	0.989449	0.983708								8	0.002628		2560	0.064037		8	0.003153
9	0.819368	0.927851	0.954797	1.01321								9	0.000403		3200	0.07024		9	0.003287
10	0.66855	0.778432	0.855264	1.00314								10	0					10	0
11	0.753855	0.89036	0.949136	1.02555								11	0.001291					11	0.003128
12	0.702847	0.865986	0.892347	0.984335								12	0.001671					12	0.004536
13	0.662764	0.870048	0.967523	1.01709								13	0.001198					13	0.002158
14	0.66065	0.907182	0.888765	1.00803								14	0.002572					14	0.00258
15	0.768344	0.885973	0.984931	1.02773								15	0					15	0.002182
16												16						16
17	0.66896	0.880896	0.954775	0.969506								17	0.002087					17	0.001036
18	0.777946	0.96723	0.914348	0.958867								18	0.002514					18	0.000414
19	0.762908	0.955316	0.990076	0.997801								19	0.001185					19	0.00324
20	0.715847	0.948018	0.922988	0.990541								20	0.000881					20	0.002206
21												21	0.009761					21	0.006104
22	0.717079	0.881763	0.902821	0.994329								22	0.000517					22	0.005362
23												23	0					23	0.009515
24	0.690879	0.877811	0.884392	1.03057								24	0.000959					24	0.007469
25	0.686926	0.812831	0.769707	0.980449								25	0.002268					25	0.012978
26	0.735	0.857114	0.916542	0.937628								26	0.002383					26	0.006967
27	0.837113	0.918734	0.947774	0.962153								27	0.000434					27	0.001091
28	0.756308	0.903103	0.964477	0.963143								28	0.001351					28	0.001033
29	0.56638	0.676081	0.63823	0.925817								29	0.01357					29	0.033278
30												30						30
31	0.784691	0.864786	1.0063	0.992022								31	0.006792					31	0.008509
32	0.730424	0.839387	0.996957	1.01528								32	0.002046					32	0.001069
33	0.463499	0.581562	0.554677	0.965527								33	0.008369					33	0.026783
34	0.7192	0.903653	0.906384	0.938466								34	0.004495					34	0.005946
35	0.718492	0.845207	0.935281	0.981211								35	0.002645					35	0.000675
36	0.674112	0.916322	0.954588	1.02757								36	0.002049					36	0.005275
37	0.692478	0.886889	0.948616	0.976419								37	0.004867					37	0.004939
38	0.74983	0.872623	0.959097	0.978796								38	0					38	0.001492
39	0.714412	0.874487	0.950985	1.01727								39	0.008176					39	0.00378
40	0.791176	0.959428	0.918105	1.03602								40	0					40	0.003914
41	0.747167	0.8918	0.92272	1.01642								41	0.000892					41	0.002453
42	0.68832	0.901273	0.926016	0.929925								42	0.00193					42	0.003761
43	0.714146	0.888196	0.885921	0.950131								43	0.00351					43	0.004477
44	0.605706	0.740518	0.805159	0.974062								44	0.003843					44	0.006967
45	0.699954	0.967496	0.926809	0.975375								45	0.001573					45	0.001106
46	0.837637	0.911159	0.92915	1.02311								46	0.003733					46	0.000253
47	0.711957	0.905906	0.960617	0.990657								47	0.005278					47	0.005356
48	0.757077	0.900423	0.88194	1.08388								48	0.02348					48	0.017498
49												49	0.008566					49	0.007328
50	0.71745	0.812614	0.893316	1.02475								50	0.011105					50	0.009698
51	0.724241	0.857702	0.93292	0.969565								51	0.013494					51	0.012744
52												52	0.046169					52	0.01023
53												53	0.014504					53	0.020275
54	0.627062	0.559439	0.669746	1.0809								54	0.020842					54	0.011262
55	-0.0243769	0.150581	0.103663	0.937591								55	0.01968					55	0.06372
56	0.270172	0.274945	0.269742	0.963662								56	0.029157					56	0.056272
57	0.178604	0.221408	0.274025	0.982935								57	0.016617					57	0.041704
58												58						58
59	0.181595	0.208211	0.211388	0.95742								59	0.018427					59	0.042973
60	0.625798	0.746488	0.69727	0.959337								60	0.00872					60	0.023906
61	0.273891	0.354517	0.409767	1.00807								61	0.009188					61	0.037464
62	0.329944	0.347727	0.33421	0.966117								62	0.027691					62	0.062022
63	0.0554713	0.130963	0.0495631	0.977824								63	0.027364					63	0.063786
64												64	0.0246					64	0.01118
65	0.191024	0.524268	0.627674	1.10168								65	0.027963					65	0.032042
66	0.528058	0.647741	0.645856	0.969599								66	0.03137					66	0.004603
67	0.813244	0.923563	0.998383	0.953921								67	0.034801					67	0.008013
68	0.633501	0.808657	1.08058	0.771023								68	0.037026					68	0.020424
69	0.656843	0.799316	0.889768	0.999694								69	0.027961					69	0.014083
70												70						70
71	0.7113	0.868717	0.862786	0.93614								71	0.026432					71	0.011517
72												72	0.030418					72	0.018822
73	0.546262	0.678718	0.707862	0.965075								73	0.011847					73	0.015937
74	0.409806	0.443617	0.550518	1.00226								74	0.037195					74	0.007542
75	0.613309	0.870805	0.931162	0.988644								75	0.011075					75	0.008207
76												76	0.002905					76	0.001479
77	0.768713	0.954365	0.944067	0.969076								77	0.007291					77	0.005001
78	0.675793	0.800993	0.914098	1.02475								78	0.00508					78	0.009559
79	0.761168	0.899022	0.904513	0.964321								79	0					79	0.004788
80	0.70263	0.969193	0.926545	0.977546								80	0.006274					80	0.002629
81												81						81
82	0.734809	0.795608	0.839438	0.977348								82	0.012379					82	0.003534
83	0.761393	0.806439	0.855676	0.986458								83	0.014491					83	0.011334
84	0.735447	0.865758	0.903642	0.984965								84	0.002384					84	0.001116
85	0.698441	0.786832	0.883648	1.02157								85	0					85	0.004542
86												86	0.003209					86	6.22e-05
87	0.775739	0.881563	0.934758	1.01373								87	0.002626					87	0.004869
88	0.724936	0.905952	0.965376	0.995816								88	0.001946					88	0.001045
89	0.685009	0.901875	0.939471	1.00328								89	0.001207					89	0.002526
90	0.697313	0.862426	0.954871	1.02004								90	0.006456					90	0.008539
91	0.712591	0.95019	0.95443	0.994802								91	0.008038					91	0.01096
92	0.696756	0.866062	0.976197	0.949767								92	0.010417					92	0.007797
93	0.666083	0.828637	0.834267	0.989302								93	0.001306					93	0.001981
94	0.693718	0.824099	0.830829	0.964643								94	0.011106					94	0.020561
95												95						95
96	0.6149	0.734798	0.849643	1.00045								96	0.011215					96	0.023957
97	0.756898	0.8342	0.944591	0.938905								97	0.005399					97	0.006703
98	0.243852	0.252928	0.290101	1.05311								98	0.033962					98	0.069427
99	-0.00505565	0.0149898	0.0154534	0.953161								99	0.054745					99	0.10515
100	0.313965	0.285988	0.280712	0.972856								100	0.046061					100	0.058378
101	-0.0908132	-0.0138605	-0.00481268	0.971055								101	0.075183					101	0.182094
102	0.00152475	-0.0349534	-0.0167913	0.844819								102	0.064094					102	0.294789
103	0.0941695	0.0694002	0.0672332	1.01356								103	0.002532					103	0.056366
104	0.304847	0.355641	0.374073	0.949825								104	0.00887					104	0.031908
105												105						105
106	0.639425	0.798126	0.940398	0.963282								106	0.002249					106	0.002562
107	0.66578	0.797997	0.850643	1.0537								107	0.009008					107	0.007891
108	0.473659	0.545011	0.609578	0.975723								108	0.007042					108	0.008619
109	0.702621	0.868503	0.889064	0.998291								109	0.001502					109	0.009365
110	0.723868	0.854482	0.933778	0.983891								110	0.003005					110	0.01461
111	0.05924	0.126654	0.206378	0.973194								111	0.022075					111	0.061408
112	0.445958	0.451314	0.48693	0.993704								112	0.040172					112	0.060718
113	0.519125	0.496168	0.481455	1.01435								113	0.026413					113	0.043961
114	0.603179	0.744904	0.805159	0.974062								114	0.003936					114	0.005369
115	0.230099	0.272008	0.306101	0.96353								115	0.019914					115	0.046569
116	0.534525	0.646902	0.610772	0.99358								116	0.022872					116	0.03131
117												117	0.009993					117	0.018671
118	0.476731	0.534206	0.666813	0.996217								118	0.010574					118	0.01599
119	0.131121	0.113633	0.170902	0.955896								119	0.011837					119	0.024471
120	-0.012647	-0.00371129	0.017924	0.961354								120	0.016544					120	0.023204
121	0.244825	0.274096	0.288617	0.983468								121	0.004864					121	0.022504
122	0.575893	0.737389	0.806741	0.972288								122	0.0149					122	0.026674
123												123	0.011479					123	0.019013
124	0.580341	0.813202	0.866263	0.952368								124	0.013422					124	0.015024
125	0.0990011	0.178498	0.204406	0.981644								125	0.018355					125	0.033388
126												126	0.008084					126	0.002718
127												127	0.007841					127	0.006037
128	0.464033	0.605219	0.627527	0.970482								128	0.020163					128	0.030692
129	0.380524	0.456296	0.497717	1.01824								129	0.00551					129	0.024741
130												130	0.010967					130	0.023294
131	0.631503	0.751144	0.843497	1.00984								131	0.00745					131	0.016204
132	0.666812	0.809135	0.867594	0.995456								132	0					132	0
133												133	0.00308					133	6.22e-05
134	0.754986	0.954437	0.91833	1.01032								134	0.000433					134	0.004351
135	0.662823	1.06095	0.904872	0.927864								135	0.00286					135	0.006013
136	0.672818	0.823017	0.906224	1.02558								136	0.001946					136	0.004446
137	0.687606	0.891205	0.920101	0.986005								137	0.001415					137	0.003155
138	0.683987	0.813376	0.951565	0.97739								138	0.002813					138	0.000183
139	0.645094	0.823462	0.877602	1.01256								139	0.000986					139	0.003314
140	0.675155	0.861734	0.868233	1.03441								140	0.003712					140	0.009995
141	0.70749	0.910051	0.930724	0.963852								141	0.005405					141	0.002299
142	0.681803	0.883385	0.836454	0.99711								142	0.004524					142	0.011091
143	0.709469	0.830175	0.86426	0.953008								143	0.001389					143	0.008202
144	0.680016	0.726888	0.827547	0.961205								144	0.001915					144	0.012021
145	0.753361	0.938634	1.00042	0.954279								145	0.001206					145	0.00866
146	0.822224	0.953246	1.02153	0.982384								146	0.001088					146	0.001735
147	0.682916	0.815433	0.854333	0.995574								147	0.004529					147	0.014506
148												148						148
149												149	0.012419					149	0.028327
150	0.613839	0.68528	0.761673	0.947806								150	0.002725					150	0.015517
151	0.844526	0.962044	1.01763	1.03235								151	0.004457					151	0.007876
152	0.655522	0.773398	0.84598	0.972527								152	0.004809					152	0.005713
153	0.645741	0.851636	0.933214	1.00983								153	0.003445					153	0.012489
154	0.772159	0.899377	0.951509	0.999735								154	0.001418					154	0.00319
155	0.702339	0.838155	0.902459	0.97932								155	0					155	0.008562
156	0.699105	0.838123	0.948228	0.947971								156	0.003443					156	0.001912
157	0.734701	0.866528	0.956302	0.975379								157	0.009187					157	0.008349
158	0.710079	0.854873	0.905928	0.981896								158	0.008797					158	0.01099
159	0.722384	0.851519	0.954757	1.01821								159	0.005129					159	0.005934
160	0.746194	0.968394	0.933539	0.991876								160	0.002708					160	0.001471
161	0.822217	0.938475	0.936298	0.997844								161	0.001067					161	0.002121
162	0.679585	0.931644	0.862957	0.971208								162	0.000334					162	0.00328
163	0.727845	0.888684	0.941183	0.958011								163	0.001685					163	0.002749
164	0.720017	0.806591	0.992874	0.962018								164	0.00081					164	0.005649
165	0.850485	0.921742	0.982157	0.996145								165	0.000278					165	0.00138

## Sheet: Fig 2
Fig 2b				Fig 2e
Residues	I/I0(PR20)	I/I0(GR20)		Fig 2e
1	0.948946	0.937813			Kd	Error from fitting
2	0.861465	0.981325		PR20	23.31	7.28
3	0.716833	1.04308		PR10	27.1	4.614
4				PR5	48.53	15.76
5	0.687986	0.997047
6
7	0.672323	0.943669
8	0.738398	0.986451
9	0.819368	1.05908
10	0.66855	0.988189
11	0.753855	1.01612
12	0.702847	0.958747
13	0.662764	0.93842
14	0.66065	0.958312
15	0.768344	0.966548
16
17	0.66896	0.907967
18	0.777946	1.00565
19	0.762908	0.957403
20	0.715847	0.902726
21
22	0.717079	0.970693
23
24	0.690879	0.931805
25	0.686926	0.980872
26	0.735	0.980339
27	0.837113	1.082
28	0.756308	0.942301
29	0.56638	1.00307
30
31	0.784691	0.958108
32	0.730424	0.977637
33	0.463499	0.919986
34	0.7192	1.00782
35	0.718492	0.979008
36	0.674112	0.882285
37	0.692478	0.938307
38	0.74983	1.02678
39	0.714412	0.936519
40	0.791176	1.00358
41	0.747167	0.911051
42	0.68832	0.965872
43	0.714146	1.05178
44	0.605706	1.02165
45	0.699954	0.956998
46	0.837637	1.06425
47	0.711957	1.01295
48	0.757077	0.950448
49
50	0.71745	1.00181
51	0.724241	0.914668
52
53
54	0.627062	0.9755
55	-0.0243769	1.06647
56	0.270172	0.992853
57	0.178604	0.913871
58
59	0.181595	0.913795
60	0.625798	0.955648
61	0.273891	1.036
62	0.329944	1.01641
63	0.0554713	1.0162
64
65	0.191024	0.996715
66	0.528058	0.993998
67	0.813244	0.695756
68	0.633501	0.811173
69	0.656843	0.908802
70
71	0.7113	0.82834
72
73	0.546262	0.965564
74	0.409806	1.01654
75	0.613309	0.985994
76
77	0.768713	1.02887
78	0.675793	0.925111
79	0.761168	0.87157
80	0.70263	0.949248
81
82	0.734809	0.984467
83	0.761393	0.958775
84	0.735447	0.974813
85	0.698441	0.958197
86
87	0.775739	0.953463
88	0.724936	0.980706
89	0.685009	0.902881
90	0.697313	0.937328
91	0.712591	1.00253
92	0.696756	0.952865
93	0.666083	0.96032
94	0.693718	0.969225
95
96	0.6149	0.909319
97	0.756898	0.965044
98	0.243852	0.956594
99	-0.00505565	0.962502
100	0.313965	0.905147
101	-0.0908132	0.919915
102	0.00152475	0.943522
103	0.0941695	0.907813
104	0.304847	0.910224
105
106	0.639425	0.906897
107	0.66578	0.918667
108	0.473659	0.98079
109	0.702621	0.96551
110	0.723868	0.991869
111	0.05924	1.04184
112	0.445958	1.0063
113	0.519125	0.958453
114	0.603179	0.99779
115	0.230099	0.987806
116	0.534525	0.998802
117
118	0.476731	1.01005
119	0.131121	0.881259
120	-0.012647	0.960152
121	0.244825	0.90392
122	0.575893	0.987583
123
124	0.580341	0.972872
125	0.0990011	0.939472
126
127
128	0.464033	0.808982
129	0.380524	0.957322
130
131	0.631503	1.03492
132	0.666812	0.985207
133
134	0.754986	0.978584
135	0.662823	1.11821
136	0.672818	0.954805
137	0.687606	0.957735
138	0.683987	0.954959
139	0.645094	0.913899
140	0.675155	0.942757
141	0.70749	0.985883
142	0.681803	1.00473
143	0.709469	0.935084
144	0.680016	0.999238
145	0.753361	0.940307
146	0.822224	0.831919
147	0.682916	0.98045
148
149
150	0.613839	0.964408
151	0.844526	0.983096
152	0.655522	0.899108
153	0.645741	0.927671
154	0.772159	0.966529
155	0.702339	1.01787
156	0.699105	0.86487
157	0.734701	0.957601
158	0.710079	0.934836
159	0.722384	0.97113
160	0.746194	0.953482
161	0.822217	1.02381
162	0.679585	0.930634
163	0.727845	0.965412
164	0.720017	0.966105
165	0.850485	1.05147

## Sheet: Fig 1
Fig 1b																Fig 1c
Time(min)	RNase T1:PR20=1:175		Rnase T1:CypA:PR20=1:0.033:175		Rnase T1:CypA:PR20=1:0.033:46		Rnase T1:CypA:PR20=1:0.033:20		Rnase T1:CypA:PR20=1:0.033:7		Rnase T1 alone		Rnase T1:CypA=1:0.033			Rnase T1: CYpA=:1:0.033	Rnase T1: CYpA:PR20=:1:0.033:7	Rnase T1: CYpA:PR20=:1:0.033:20	Rnase T1: CYpA:PR20=:1:0.033:46	Rnase T1: CYpA:PR20=:1:0.033:175	Rnase T1: PR20=:1:175	Rnase T1 alone
	average	std error	Average	std error	Average	std error	Average	std error	Average	std error	Average	std error	Average	std error		0.5324	0.2834	0.2235	0.2129	0.1927	0.1354	0.1289
0.000833333	1.02987	0.774464	0.657591	0.671126	0.404769	0.701081	1.25576	0.275489	1.09567	0.749074	0.483874	0.288594	0.403442	0.429004		0.4655	0.2936	0.3061	0.2303	0.1913	0.1365	0.1166
0.0025	0.181085	0.236602	1.13635	0.130534	0.535082	0.185945	0.348618	0.409523	0.712522	0.639887	0.712756	0.691188	1.33495	0.700887		0.5116	0.3078	0.2847	0.2811	0.202	0.1365	0.1299
0.00416667	1.33975	0.117921	1.17798	0.817286	1.11807	0.883498	1.03589	0.980005	1.97109	0.37625	0.535233	0.605691	1.96416	0.570601
0.00583333	0.974479	0.300131	1.2057	0.508548	0.625887	0.761129	0.759086	0.665353	1.72029	0.630622	0.901094	0.468277	0.483982	0.838282
0.0075	1.40172	0.940058	0.80562	0.386336	1.00182	0.0979594	0.439359	0.49045	1.11344	0.672334	0.836489	0.122299	2.10805	1.27212
0.00916667	0.73872	0.383539	0.869781	1.03007	1.43667	0.750534	1.24435	0.578682	1.1103	0.656132	0.284036	0.491964	1.66933	1.01755
0.0108333	0.903823	0.12928	0.44194	0.39249	1.45489	1.06716	0.796192	0.697771	1.04617	0.684021	0.426072	0.235136	1.50887	0.675834
0.0125	0.788096	0.392805	0.480478	0.427806	1.45871	0.537971	1.0908	0.7142	1.52361	0.737988	0.930536	0.619832	1.90232	1.80605
0.0141667	0.769413	0.304737	1.44555	0.634347	0.925472	0.920975	1.59021	0.789114	1.14476	0.991872	1.44666	0.83524	2.14211	0.942186
0.0158333	1.31824	1.10214	0.735039	0.550729	1.16062	0.798834	1.9064	0.982738	0.954366	1.59696	1.02689	0.557294	2.53989	1.17611
0.0175	0.634495	0.917683	1.98582	0.254711	1.62547	0.32471	1.49373	0.811522	1.42571	0.811922	0.704023	0.489446	2.13719	0.438092
0.0191667	1.08912	0.483187	0.981156	0.45714	1.83655	0.996671	1.65367	1.01459	2.0264	0.598802	1.01318	0.284848	2.1069	0.750983
0.0208333	1.73103	0.41772	0.808172	0.567777	1.98104	1.06238	1.48503	0.406959	1.66486	0.317768	1.22078	0.435563	2.59997	1.22922
0.0225	1.65473	0.703431	1.35994	0.43268	1.70348	0.556376	1.91257	0.26255	2.01376	0.501245	1.20076	0.274754	3.10385	0.807908
0.0241667	1.75878	0.701647	1.52505	0.271509	1.93678	0.823676	2.49248	0.735444	2.27572	0.911113	1.25446	0.489144	4.11668	0.63181
0.0258333	1.71498	0.72769	1.32457	1.01406	1.45394	0.358503	2.13037	0.313417	2.37058	0.960496	0.844824	0.536536	2.80047	1.41831
0.0275	1.41463	0.519455	1.37449	0.325297	1.94968	0.288649	2.25906	1.25537	2.21865	0.510065	1.24592	1.06441	3.5798	0.448314
0.0291667	1.38832	0.166356	1.44278	0.56595	1.53163	0.428694	1.77614	0.578016	2.11846	0.484387	0.698717	0.661534	3.85008	0.334518
0.0308333	1.03845	1.09942	1.66814	0.647439	1.87103	0.343082	2.67274	1.03886	2.69097	0.393672	1.39623	1.18132	3.37886	0.307386
0.0325	1.28691	0.925471	1.3146	0.581633	1.37963	0.783605	2.39983	0.617026	2.93821	0.557448	1.06999	0.178998	3.1493	1.20354
0.0341667	1.67432	0.5833	1.45512	0.936159	2.19297	0.306904	1.66518	0.62705	3.2755	0.172829	1.36915	0.831604	3.86109	1.03765
0.0358333	1.41157	0.554377	1.25568	0.327036	1.68453	0.393952	1.6014	0.211707	2.10825	0.874865	1.37649	0.346508	3.06301	0.442111
0.0375	1.21394	0.992156	1.47476	0.467352	2.59824	0.629349	3.01301	0.0784671	2.41153	1.29555	1.27476	0.754222	4.87289	0.781296
0.0391667	1.0771	0.568738	1.67082	0.3592	2.16688	0.767709	3.16415	0.889471	2.67459	0.806535	1.17029	1.02045	3.52653	0.867861
0.0408333	1.87206	0.667892	1.7084	0.71665	1.5251	1.1473	2.41309	0.498548	2.85476	0.251019	0.963921	0.293063	4.15915	0.986572
0.0425	1.54489	1.04585	1.99257	0.355124	2.3567	0.821967	2.61674	0.364	2.22696	1.23681	1.85095	0.521356	4.00433	1.45782
0.0441667	1.48707	0.710416	1.99572	1.00581	2.39917	0.896695	2.57262	0.662612	2.90431	0.377708	1.62046	0.545604	4.93637	1.15275
0.0458333	1.22216	0.555925	1.42583	0.165472	1.60568	0.672763	3.10094	0.244244	2.12278	0.321699	1.8767	0.412803	4.98009	0.490354
0.0475	2.16889	0.725023	2.30974	0.562492	2.15286	0.521668	2.21002	0.436827	3.03852	0.162503	1.4094	0.463142	5.05155	1.44897
0.0491667	2.78967	0.308106	2.07818	0.459344	2.83554	0.746126	2.71282	0.924302	2.83108	0.162189	1.5581	0.940332	5.48106	1.27631
0.0508333	2.24156	0.589225	1.83646	0.724716	2.40626	0.447675	2.81166	0.419183	2.64999	0.360566	1.65266	0.5616	4.93673	0.817922
0.0525	2.23967	0.31943	2.12574	0.432489	2.75427	0.135603	2.69408	0.34576	3.18883	0.706376	1.63627	0.104131	5.14261	1.24632
0.0541667	1.66147	0.610575	2.32558	0.425884	2.99902	0.208691	2.68992	0.28998	3.37245	1.33079	1.65969	0.132031	5.06165	1.69311
0.0558333	2.37306	0.198199	2.13716	0.596184	2.64742	0.450208	2.49852	0.681109	2.84498	0.327356	1.40027	1.05282	6.25779	1.13335
0.0575	2.1698	0.324822	1.85483	0.314874	2.26771	0.578359	2.65574	0.844522	4.00033	0.627942	1.39525	0.233589	5.90531	0.380461
0.0591667	1.98335	0.190531	1.76571	0.422725	2.36692	0.684688	3.03568	0.719192	3.21548	0.337596	2.50537	0.702768	6.84916	1.20816
0.0608333	2.77565	0.702703	2.20268	0.65014	2.81327	1.0757	3.18018	0.431423	3.71409	1.20229	1.66282	0.531035	5.85157	1.26816
0.0625	2.56801	1.06083	2.12496	1.15858	2.77062	0.393213	3.31414	0.0596373	4.0021	0.179549	1.50891	0.684294	5.71794	0.827573
0.0641667	1.99895	0.640443	2.03717	1.04346	3.14804	1.17478	3.39434	0.615741	3.33853	0.874783	2.06646	1.32314	6.29663	0.840767
0.0658333	1.92179	0.740021	3.05513	0.0215632	2.84488	0.475938	3.22791	0.545572	3.31379	0.542372	2.4197	0.519566	6.49687	0.822168
0.0675	2.12441	0.541745	2.25044	0.463978	3.41242	0.53222	4.00333	0.720104	3.36389	0.204919	1.83591	0.858375	6.52042	0.630871
0.0691667	1.89029	0.598098	2.74911	0.331366	2.66369	0.251675	3.61076	0.545835	3.92591	1.28084	2.00893	0.133702	5.86742	0.995966
0.0708333	2.71016	1.15192	2.58658	0.98347	2.60902	0.863027	3.48277	0.572943	3.34727	0.700236	2.37173	0.327807	6.5073	1.10939
0.0725	2.85807	1.24458	2.80161	0.805755	3.48224	0.464857	4.35073	0.906041	4.22061	0.56914	2.35169	0.448686	7.35043	0.968025
0.0741667	1.72412	1.70134	2.70269	0.675464	3.52429	0.280975	3.97561	0.841045	2.8892	0.913002	1.99541	0.611256	6.21468	1.55416
0.0758333	2.61725	0.815348	2.49175	0.730716	3.04151	0.668913	4.03007	0.413341	4.11407	0.833213	2.29342	0.455029	7.25924	1.27267
0.0775	2.31063	0.916451	3.78421	0.186613	2.80243	0.364967	3.82949	0.0540805	4.67963	1.17254	2.48456	0.503168	7.22789	1.70493
0.0791667	1.93589	0.966413	3.01158	1.01246	3.67894	0.785653	3.75708	0.951047	3.7406	0.528237	2.45398	0.754205	7.28502	0.855809
0.0808333	1.95967	0.474272	3.02612	0.628131	4.03623	1.09152	5.37562	0.740151	4.9402	0.560007	2.08917	0.183995	7.80979	0.903392
0.0825	2.40513	0.562101	2.96579	0.58593	3.57356	0.621675	4.02683	0.742598	4.20358	0.904512	2.64825	0.109696	7.99535	0.976001
0.0841667	1.98098	1.25642	3.01965	0.0254448	3.42027	1.11358	3.94852	1.81504	4.69027	0.664667	2.24167	0.334216	7.81755	1.13971
0.0858333	2.1448	0.650304	2.50717	0.52692	3.41395	0.311505	4.53654	0.670702	4.37655	0.159656	2.21906	0.699064	7.89649	0.331613
0.0875	2.48045	1.77324	3.33113	0.728582	3.57048	0.541763	4.43912	0.302101	4.58716	0.93556	2.23665	0.312424	8.64396	1.46564
0.0891667	2.05923	0.693901	3.13778	0.650617	3.90855	0.663047	4.89269	0.831001	4.72174	0.970408	1.96451	0.236246	8.77422	2.40562
0.0908333	2.69919	0.453752	3.40236	0.951746	3.36413	0.439339	3.7385	0.617883	5.02791	0.546134	2.51947	0.619745	8.8957	1.19817
0.0925	3.0815	1.34066	2.86265	0.595102	3.21992	0.612196	4.65325	1.03847	4.16966	0.720423	2.58815	0.215449	8.50461	1.41394
0.0941667	2.77501	0.684477	3.36051	0.656651	4.55676	0.477521	4.21964	0.9898	5.02664	0.51815	2.57883	0.571527	8.76219	1.10523
0.0958333	2.69187	0.283488	3.1656	0.205562	4.04688	0.474576	4.47208	0.395942	5.21154	0.784866	2.5322	0.223745	8.61313	0.571521
0.0975	2.62005	0.152151	3.13767	0.713702	4.62366	0.358158	5.06382	0.275869	5.23437	1.42345	2.45182	0.557472	8.97496	0.665117
0.0991667	2.13591	0.914078	3.46538	0.644619	4.69992	0.270388	4.52685	0.378104	4.88306	0.8413	2.95761	0.814427	8.35197	1.83738
0.100833	3.25063	0.946544	3.88749	0.271129	4.09112	0.738131	4.78861	0.47941	4.8813	0.385812	2.70421	0.188822	9.00943	0.467293
0.1025	2.53795	1.09048	2.8811	0.148783	4.56715	1.37655	4.77024	0.25282	5.45316	0.312429	2.31821	0.674486	9.28517	0.380087
0.104167	2.9092	0.939811	3.55199	0.600815	3.76941	0.98134	4.83587	1.22379	5.76669	1.01758	2.78883	0.82819	9.14126	0.897675
0.105833	2.94613	0.249172	4.10086	0.153345	4.37643	0.318123	4.46217	1.30984	5.03854	0.480214	3.0803	0.193709	9.80555	0.927521
0.1075	3.41304	0.883477	3.77202	0.856688	4.29948	0.258402	4.71277	0.953698	5.14429	0.773133	3.12551	0.412344	9.82008	1.23723
0.109167	2.79037	0.587782	4.14906	1.25608	4.27113	0.483709	4.60978	0.760043	5.51197	0.607466	3.54311	0.90221	9.59294	0.758055
0.110833	3.07752	0.940693	4.1793	0.522398	3.92895	0.585336	4.66251	0.328782	4.88515	0.451821	2.51134	0.857736	9.73715	1.04354
0.1125	2.28469	0.462535	3.92687	0.386413	4.04009	0.765953	5.27655	0.577164	5.17632	0.599348	3.16133	0.153468	10.756	1.03936
0.114167	2.77955	0.015936	4.30787	0.0647262	4.51217	0.492391	5.39888	1.24199	4.71127	0.419664	3.28049	0.378946	10.3259	0.103127
0.115833	3.11167	1.26489	3.71663	0.218478	4.22854	0.36844	4.37668	1.22485	5.86449	0.880705	3.18653	0.48289	10.6155	1.02849
0.1175	3.2465	1.03141	3.39762	0.32032	4.0628	0.893163	4.82998	0.754601	5.495	0.322057	2.85865	0.681992	10.3373	0.399993
0.119167	3.03296	0.965149	4.37813	0.202054	4.30063	0.0429002	5.44776	1.22113	5.95438	0.641592	3.6038	0.581908	10.3522	0.50675
0.120833	3.6665	0.781421	4.09802	0.477455	4.69834	0.49353	5.36177	1.51766	6.37019	0.622515	3.04183	0.110382	11.5427	0.707337
0.1225	3.43308	0.023825	4.88306	0.241953	5.08879	0.862921	5.28727	0.766887	5.21623	1.26939	3.28009	0.465282	10.735	0.877074
0.124167	3.14416	0.609639	4.21511	0.840397	5.27576	1.21029	5.72157	0.610322	6.05184	1.03948	3.33675	0.619852	10.8814	1.02101
0.125833	2.96229	0.696004	4.45212	0.475466	5.12961	1.29703	5.4628	0.712256	5.07435	1.50657	3.44008	0.449594	10.4858	1.1489
0.1275	2.78016	0.686776	4.24646	0.47316	5.39469	0.476616	6.42337	0.583795	6.45139	0.174583	3.09663	1.06308	10.8465	1.09669
0.129167	3.22007	1.07737	5.12806	0.290002	4.44843	1.18998	4.60452	0.607616	5.86899	0.218252	3.30323	0.62554	11.7525	1.17104
0.130833	3.22048	0.71293	5.42334	0.505479	5.49158	0.863319	5.13038	0.927268	6.27168	0.344966	3.50466	1.07653	11.7282	2.05155
0.1325	3.31529	0.881211	4.73748	0.245015	5.62652	1.83224	6.22322	0.715924	5.83772	0.906798	3.5092	0.78302	11.4774	1.75447
0.134167	3.23379	0.390996	4.24679	0.162158	5.70544	0.800314	5.74261	0.496408	6.28959	0.627858	3.63244	0.449241	12.2654	1.85718
0.135833	3.30689	1.42819	4.65781	0.367935	5.45728	0.59744	6.28246	0.754802	6.05561	0.383582	3.19257	0.270529	11.9575	0.39562
0.1375	2.46577	0.77291	4.4809	0.8195	5.74718	1.19438	5.88239	0.512695	5.75263	0.797131	3.43798	0.960772	11.9324	1.14446
0.139167	2.90972	0.572025	5.12852	0.572973	5.57215	0.0750908	5.688	1.12184	6.98249	0.696652	4.17904	0.393515	11.8891	0.455485
0.140833	3.4688	0.282885	4.75376	0.749412	5.19858	1.06336	6.31772	1.20554	6.58232	0.867464	3.7446	0.424787	12.246	1.32233
0.1425	3.41034	0.371014	4.31446	0.336062	5.57973	0.569203	6.67534	0.804739	6.39389	0.280858	3.62605	0.502128	12.6048	1.28413
0.144167	2.50031	0.517481	4.34265	0.423943	5.60755	0.38149	6.91033	1.50384	6.74806	0.815021	3.43204	0.532157	12.2469	0.918253
0.145833	3.32135	1.70022	4.65259	0.609696	5.66504	0.349409	6.34293	0.580527	6.80093	0.601465	3.59356	0.550692	12.3364	0.840194
0.1475	3.87328	0.371475	5.94932	0.807663	5.77399	0.641252	6.17096	0.661722	7.05722	1.38415	2.85973	0.847944	13.1051	1.93053
0.149167	3.41991	0.425332	4.78077	0.421371	5.37102	1.06149	6.64615	0.943828	8.2948	0.729984	3.6978	0.795891	13.2464	0.737934
0.150833	3.91551	0.691533	5.04088	0.262073	5.36075	0.759614	6.10725	0.8573	7.22587	0.615349	3.58152	0.106759	13.1002	1.27607
0.1525	3.78718	0.722072	5.21719	0.44165	5.58057	0.5155	6.87461	1.32229	7.44755	0.816922	3.53228	0.398268	13.8833	0.988431
0.154167	4.51588	1.10005	5.00293	0.292387	6.4041	1.91799	7.13846	0.689124	6.71549	0.674362	3.54248	1.06355	13.7075	1.30533
0.155833	3.59189	0.558817	6.04752	0.937494	5.90203	0.0807502	6.83845	1.0419	7.20012	0.949	4.03366	0.877473	13.917	0.998238
0.1575	4.86657	0.825296	4.78518	0.365084	6.41846	0.731925	6.59392	1.49826	7.28462	0.829009	3.97713	0.177937	13.3706	0.836684
0.159167	3.461	0.047722	5.44803	1.22882	6.40347	0.792924	5.98176	1.08394	7.58098	0.252983	3.43824	0.470956	13.4983	2.27528
0.160833	4.19927	0.775931	5.14608	0.383123	6.74144	0.31528	6.48191	1.3421	7.71285	1.08897	3.63662	0.714183	14.3386	0.568636
0.1625	4.26879	1.24043	6.05981	1.04103	5.64026	0.546238	7.01525	1.75664	7.09252	0.510503	3.19596	0.270319	14.0675	0.550338
0.164167	4.08286	0.530421	5.57473	0.591822	5.70119	0.434485	6.79357	0.771418	7.79989	0.454729	3.51148	1.24341	14.1995	0.868663
0.165833	3.85798	0.631805	5.82772	0.272915	6.28232	0.497699	6.9145	0.718996	8.27697	1.10101	3.57394	0.591185	14.7966	0.864623
0.1675	3.72917	0.703198	5.48314	0.551344	6.90043	0.605879	7.39787	1.6046	7.78334	0.511298	4.34619	0.666863	13.9595	1.02281
0.169167	3.87644	0.880111	5.5205	0.313486	6.37681	0.396097	7.51539	0.928372	7.72737	1.23361	4.52473	1.15147	14.2843	0.61135
0.170833	4.05593	0.242674	5.6627	0.633371	6.57793	1.23024	6.86114	1.27729	7.67968	1.00657	4.22359	0.46467	14.9002	1.07015
0.1725	4.00572	1.43233	5.31564	0.835775	6.12946	1.3221	6.74031	0.781883	7.65129	0.673617	4.70853	0.766629	14.6186	0.973239
0.174167	4.19799	0.638467	6.38054	0.386286	6.05252	0.475793	8.02367	1.0806	8.19233	1.10479	4.45418	0.646758	14.9863	0.618556
0.175833	3.5748	0.276074	5.89293	0.839146	6.4432	0.391344	7.65191	0.507368	8.0725	1.00935	4.22269	0.492576	14.6529	0.530687
0.1775	5.17054	1.20728	6.22527	0.67505	6.47987	0.801712	8.03848	1.53147	7.49254	1.72352	4.37293	0.45693	15.0523	0.720668
0.179167	4.1761	0.885588	5.64505	0.301797	6.05936	0.0758707	7.51568	1.60089	8.40224	0.799782	4.06507	0.910218	15.0753	2.12327
0.180833	5.04446	1.57386	6.21742	0.0722219	6.62849	1.17219	7.84169	1.40995	8.28208	0.552739	4.08541	1.24534	14.6191	1.51203
0.1825	4.02667	0.496508	5.62516	0.497779	6.87294	0.372255	7.21829	1.25753	7.99292	0.993531	4.23655	0.585124	14.7686	1.05983
0.184167	4.47545	1.03373	5.91519	0.636357	7.04145	0.280229	8.03644	0.846777	7.90935	1.63481	4.32705	0.376408	15.4771	1.24633
0.185833	4.0108	0.304169	6.30192	1.76524	6.64754	0.939834	7.8277	1.47981	8.14969	0.837214	4.46633	0.758738	15.6076	0.411483
0.1875	4.29967	0.862675	6.26142	0.619966	6.00573	1.33516	7.53691	1.23434	9.3719	0.813454	4.42839	1.50721	15.6579	0.111792
0.189167	3.7723	0.674452	6.54555	0.334141	6.74396	0.0401558	8.01518	0.912365	9.2453	0.584641	4.93823	0.514738	15.7791	0.968324
0.190833	4.54204	1.26655	6.31454	0.852971	6.98751	0.871958	7.13208	1.69684	9.05248	0.164354	4.41338	0.504366	16.3942	1.53672
0.1925	5.40917	0.866769	6.22309	0.786197	6.78992	0.998991	8.30892	0.976101	8.57787	0.877112	4.30203	1.31759	15.7641	1.26399
0.194167	4.50523	0.893769	6.23195	0.623949	6.90067	0.528334	7.10228	0.188642	8.41603	1.28626	3.94902	1.1088	16.6522	1.02289
0.195833	4.48164	0.274147	6.35815	0.823832	6.19292	0.201402	8.00121	1.69549	8.66431	0.486852	4.34793	1.04675	16.1498	1.4897
0.1975	4.52309	1.3537	5.46742	0.218771	6.84422	0.383971	7.68315	0.663796	8.70437	0.873034	4.14198	0.0434736	15.3863	1.09852
0.199167	4.90744	0.299576	6.21531	0.82708	6.90016	0.953751	7.63533	0.695068	9.03087	0.357937	4.61722	1.27852	16.4067	1.88461
0.200833	4.3321	1.34186	6.30605	0.397015	7.46572	1.03651	8.68845	1.34193	9.26084	0.834735	4.50198	0.844174	16.0455	0.843501
0.2025	5.30557	1.08032	6.89169	1.15297	7.60802	0.597429	9.06498	0.89851	9.2679	0.68966	4.40329	0.363738	16.7262	0.630803
0.204167	4.39068	1.26473	6.20595	0.480773	8.1242	0.820879	7.63378	0.516647	9.09878	1.01066	4.35229	0.420087	16.4539	1.33275
0.205833	4.57602	1.02748	6.15512	0.181308	7.23873	0.970982	7.44421	1.50884	9.87201	0.482917	4.75446	0.599365	16.7079	1.09006
0.2075	4.22098	0.702277	6.06146	0.660294	7.42112	0.544973	9.63276	1.62648	9.25943	0.679953	4.29261	0.3475	16.5308	1.02169
0.209167	5.24937	0.573259	6.85716	0.9242	7.54485	0.167214	9.44638	0.781296	9.25334	0.310978	4.82827	0.498097	17.2378	0.532132
0.210833	5.3849	1.296	7.4697	1.09096	7.24231	0.886506	8.94883	1.5253	9.27111	1.02564	4.66366	0.944056	17.004	1.2246
0.2125	4.86313	0.599282	7.13201	0.907977	7.7256	1.47418	8.01929	0.259341	9.22675	0.659503	4.78478	0.740763	17.5721	1.5643
0.214167	5.20076	0.56145	6.93082	0.517953	8.09635	0.751904	8.36613	0.795409	10.012	0.236876	4.69211	0.643964	17.1053	0.876959
0.215833	4.53346	0.878599	7.22611	0.643736	7.99313	1.06404	9.9133	1.13769	9.64209	0.578323	4.55353	0.830083	16.6655	0.719813
0.2175	5.33289	1.21324	7.65689	0.762175	7.2274	0.872816	8.9425	0.974111	9.93799	0.526633	5.04817	0.995221	16.746	1.42533
0.219167	5.20757	0.570498	6.43197	0.716268	8.27327	0.467102	9.16427	1.33801	9.6101	0.117638	4.84708	0.288882	17.3994	1.66593
0.220833	5.07813	0.557132	7.0843	0.424217	7.49981	0.732365	9.30659	1.34502	9.70884	0.717777	5.05832	0.89265	17.3417	1.20774
0.2225	5.33694	1.69579	7.01823	1.52759	8.02891	0.832965	9.31208	1.41451	9.81875	0.10673	5.18556	0.24518	16.9604	1.76448
0.224167	5.23559	0.720961	7.60606	1.54516	8.61326	0.387618	8.64462	1.24161	9.74322	0.227115	5.19943	0.6459	17.5104	0.858829
0.225833	5.58308	0.082813	7.07394	1.59385	7.65451	1.22601	9.94348	0.564273	10.3845	1.31034	5.04902	0.618693	18.4333	1.16048
0.2275	5.15669	0.821057	6.56604	0.991019	8.1129	0.498351	9.84402	1.16475	9.96592	0.216059	5.21369	0.646708	18.2333	1.10754
0.229167	5.40145	0.356077	7.10551	0.330733	8.54703	1.65527	9.03783	1.0159	9.81018	0.453139	5.46976	0.641256	18.3602	1.49674
0.230833	5.49158	1.71685	7.28755	0.505354	8.42106	0.494767	9.37307	0.223133	9.61421	0.566376	4.93229	0.560363	17.7161	2.05504
0.2325	5.55769	0.771482	6.98003	0.765279	7.65825	0.796874	10.251	1.36267	9.94868	0.155816	4.96977	0.420475	18.0945	0.66557
0.234167	5.54299	1.40722	7.51999	0.64332	8.26351	0.313162	8.12719	1.08481	10.1582	0.160945	5.76397	0.566242	19.157	1.17511
0.235833	4.92167	0.563934	7.57023	0.591219	8.57446	0.622726	9.59644	1.46686	9.76656	0.428906	5.42671	0.668624	19.1508	1.05535
0.2375	5.13883	0.358657	7.40936	0.83974	9.08272	0.712424	10.4018	1.18116	10.445	0.284163	5.63309	0.40015	19.164	1.17017
0.239167	5.5889	1.8836	8.2531	0.405011	8.33992	1.4895	8.64152	1.72703	10.204	0.346095	5.21356	0.674095	19.4677	1.05437
0.240833	6.10848	0.91006	7.48371	0.301906	8.49922	0.305774	9.76714	1.25156	9.84518	0.456181	6.08594	1.11776	18.7412	0.979472
0.2425	6.0565	1.27108	7.73431	0.668701	8.21962	1.53674	10.074	2.08482	10.0083	0.647643	5.56185	0.519155	19.4653	0.967268
0.244167	5.78398	1.32833	7.88107	0.5784	8.65556	0.46803	9.24462	1.03191	10.1481	0.605755	6.06992	1.05984	20.0495	1.33228
0.245833	6.29699	1.9298	7.84788	0.397412	8.36904	0.651678	9.8669	1.05927	10.4282	0.483941	5.19597	0.776755	18.8705	0.898373
0.2475	5.98727	0.689434	7.30758	0.772044	8.64065	0.38258	10.0037	1.30139	10.6226	1.0357	5.27668	0.931235	20.0024	0.726208
0.249167	5.98058	0.244221	7.53809	0.0972311	8.79498	0.421529	10.2947	1.10863	10.5338	0.869757	5.35947	0.470985	19.1264	1.3276
0.250833	5.87265	1.6556	7.83716	0.747601	8.1546	0.78872	9.33911	0.37285	10.8037	1.09844	5.69464	0.684735	19.369	1.0437
0.2525	5.63451	0.578519	7.79879	0.517106	8.53046	0.446862	10.3768	1.41144	10.3513	0.756602	6.16487	0.695542	19.1458	0.72684
0.254167	5.78799	0.906416	8.1877	0.359634	8.98609	0.802543	9.66945	0.817141	10.9477	0.439024	5.38054	0.492253	20.0044	0.723846
0.255833	5.3246	1.1441	8.00541	0.545014	8.71766	0.845104	9.92812	1.34664	11.2053	1.5473	5.38551	0.313624	20.1676	1.13016
0.2575	6.94315	0.889013	8.18485	1.14351	8.89745	0.760652	10.1477	0.669798	10.8474	0.969416	5.75578	0.610029	19.4014	1.25958
0.259167	5.51259	0.943271	7.51131	0.965325	8.75458	1.01602	10.2505	1.16428	10.2669	0.784179	6.47538	1.69019	19.667	1.12801
0.260833	6.76343	1.34823	8.16241	1.16924	9.33588	0.863543	10.5749	0.532916	11.2973	0.585576	5.61924	0.445092	19.7729	1.62533
0.2625	6.13062	0.980095	8.86589	0.213935	9.54888	0.518085	10.5105	1.53369	10.8833	0.530053	5.92841	0.243926	19.9414	1.53159
0.264167	6.20882	1.69183	8.18879	0.204277	9.98767	1.57132	10.1135	1.26758	11.0893	1.18271	5.74875	1.40721	19.4343	0.689184
0.265833	5.89376	1.97731	8.1066	0.855496	8.94199	0.740037	10.949	1.06763	10.4452	0.787553	4.91369	0.152753	20.0132	1.17157
0.2675	6.41891	0.65524	8.51968	0.243537	8.75023	0.822323	10.39	0.91674	11.0018	0.621969	5.33111	0.357843	21.4208	0.980352
0.269167	6.43367	0.388609	8.48896	0.79388	9.08308	1.09294	10.1418	1.58455	11.8513	0.389714	6.36903	0.966918	20.11	1.66397
0.270833	6.42691	0.824429	8.40151	0.103719	9.4586	0.994205	10.4246	0.951628	11.6972	0.0248335	5.58123	0.303685	21.4512	1.42747
0.2725	5.99034	1.32584	8.23856	0.41777	9.50737	0.884703	10.4843	1.46645	11.5294	0.722721	5.68742	1.23182	20.8966	1.05415
0.274167	6.16203	0.533424	8.21034	0.910625	9.32333	0.638625	10.3901	1.63904	11.5647	1.12788	5.9472	1.16209	21.1585	1.61928
0.275833	6.75754	0.568536	8.70214	0.888727	9.05503	0.398786	10.5609	1.29868	11.4881	0.124007	6.22711	1.10382	21.4325	1.64012
0.2775	7.45032	1.1901	8.7898	0.935515	8.84604	0.978113	10.7391	1.39172	11.1864	0.553003	6.00849	0.706821	21.6808	1.89864
0.279167	6.03339	1.36997	8.82608	0.454835	9.38151	1.19663	10.9028	0.294919	11.2529	0.567286	6.02477	0.81264	21.3211	1.38034
0.280833	6.27412	0.184897	8.99154	1.22511	9.53998	0.949614	10.8893	2.48387	11.7942	0.67033	5.82017	0.500039	21.4569	2.52806
0.2825	6.16152	1.53423	8.43134	0.42615	9.97242	1.08307	10.5807	1.95182	11.6223	0.552558	6.44433	1.27266	21.4768	1.16627
0.284167	7.08544	0.943102	8.72983	0.840525	9.54902	0.609428	10.887	1.85791	11.4375	0.459879	5.89614	0.28599	21.767	0.771352
0.285833	6.14531	1.13407	8.90364	0.890686	9.97155	1.47075	11.2155	0.6835	11.5731	0.445399	5.62698	0.480909	21.3878	1.63122
0.2875	5.9576	0.302995	9.67325	0.63433	9.87816	0.748897	11.0618	0.899961	11.967	0.289615	6.07834	0.983779	21.6366	0.437542
0.289167	6.44005	1.14074	9.00029	0.247863	9.73127	0.612538	11.6405	1.87974	12.1421	0.935513	5.70258	0.0956167	21.2907	1.11207
0.290833	6.82868	0.714893	9.11102	0.796234	10.2507	1.33218	11.3803	1.4392	12.2683	0.865069	6.3071	0.923427	22.3857	1.29073
0.2925	6.54167	1.04936	8.74184	0.970794	9.27558	0.669557	11.618	1.76871	12.1353	0.92994	6.08424	0.13401	22.0912	2.55418
0.294167	6.22367	0.695626	8.88851	0.250367	10.1516	2.04439	11.6593	1.149	11.9239	0.280422	6.01901	1.50647	21.5733	1.56922
0.295833	6.68733	0.313276	9.2549	0.918463	10.0995	1.30585	10.892	1.59286	12.8157	1.23868	5.96218	0.531665	22.7631	0.516117
0.2975	6.96634	1.19701	9.74751	0.13262	9.66816	0.42742	11.3333	1.70456	12.6826	0.587687	5.81003	0.164006	21.8772	2.66146
0.299167	6.40317	1.61456	9.34556	0.560805	9.71078	0.775873	11.8081	1.60234	11.9034	1.04523	6.11811	1.0014	22.8447	1.36252
0.300833	6.84909	1.11783	9.98028	0.608191	9.83398	0.609901	12.446	1.24631	13.0151	0.689163	5.97888	0.460672	23.3098	1.24379
0.3025	6.51983	0.943824	9.72484	0.552617	10.1878	0.587504	11.2368	2.31641	12.4619	0.690062	6.67517	0.881189	23.3542	1.29546
0.304167	7.19144	1.79225	9.53211	0.447877	9.51821	0.333858	11.6987	1.37562	12.0292	0.850264	6.63413	0.585822	22.4292	1.54899
0.305833	6.33424	0.419581	9.34612	0.134851	10.6717	1.15981	12.277	0.710147	12.4822	0.536435	6.23366	0.628306	23.0292	1.5013
0.3075	5.73987	1.02135	9.44674	0.505429	9.82211	0.404424	12.2217	0.78369	12.1062	0.604018	6.82678	0.786157	22.4944	1.75775
0.309167	6.89139	0.938338	9.63824	0.841309	10.6292	1.36584	11.0844	1.21387	12.2809	1.28661	6.61145	0.486402	23.4179	1.10501
0.310833	6.45914	0.756305	9.4277	1.06719	10.6637	1.62831	11.4169	1.97998	12.074	0.602591	6.79538	0.7189	22.8702	2.15659
0.3125	6.01611	0.944327	10.0896	0.350222	10.9445	0.523649	11.406	1.61342	12.7061	0.341112	6.48484	0.776916	23.147	1.46519
0.314167	6.25791	1.70424	10.0065	0.643138	10.988	0.654799	12.2077	1.76244	12.7602	1.41435	6.54772	1.04005	23.0131	1.21513
0.315833	7.33325	1.12315	9.58059	0.682401	11.0934	1.1252	12.2474	1.49295	12.9901	1.01736	6.0136	0.470747	24.0516	1.45273
0.3175	7.05055	1.1916	9.54134	1.01938	10.9558	1.65749	12.5682	2.6045	13.188	1.71322	6.62965	0.802842	22.9028	0.821144
0.319167	6.98647	1.02533	9.41994	0.769239	10.4295	1.32147	12.0765	0.800355	13.1596	0.308667	6.84369	0.707607	23.4279	0.232653
0.320833	6.88858	1.06407	9.56563	0.197931	10.5864	0.910279	12.8815	1.7074	12.9845	0.829031	7.19459	0.118047	23.64	1.0227
0.3225	7.24888	1.14262	9.66487	0.713395	11.1661	0.675311	12.3794	1.54752	12.6302	0.503071	6.84414	0.876229	24.2606	1.83719
0.324167	6.98165	0.754525	9.55808	1.62015	10.8303	1.35064	12.1498	1.36343	13.0935	0.586107	7.07917	0.82733	24.4711	2.51567
0.325833	7.31013	1.21979	10.1369	0.671242	10.8204	0.303587	12.1467	1.52604	12.5004	0.222045	7.14536	0.221739	24.043	0.615428
0.3275	6.8922	1.1027	9.6249	0.337398	10.4327	1.14711	12.6981	1.46261	13.1354	0.74594	6.93533	0.860294	23.9663	1.83855
0.329167	6.81876	1.35021	10.1219	0.738692	11.3197	1.05026	11.5359	2.47128	13.1477	0.221377	7.36885	1.2758	24.5382	1.9979
0.330833	7.6687	2.06605	10.7201	0.697397	11.2499	0.952705	12.3732	2.78007	12.8881	1.05487	6.58625	0.356511	24.8772	0.971685
0.3325	7.237	1.34115	9.89878	0.44171	10.6236	1.45991	12.1457	0.706597	13.3391	0.141368	7.30939	0.907427	24.9751	1.40722
0.334167	7.89885	1.54131	10.3597	0.61295	11.2438	0.438654	12.9136	1.52603	13.2773	0.832638	7.96088	0.293213	23.9211	0.813964
0.335833	7.75874	0.534825	10.727	0.692234	10.4904	0.819136	12.3633	2.31339	13.0975	0.625583	6.95192	0.483015	23.7699	1.41697
0.3375	7.10402	0.885985	9.9229	0.707356	12.3479	0.836467	12.2886	1.376	14.0138	1.00092	7.52618	0.163806	23.8984	1.77357
0.339167	7.53487	0.102728	10.2464	0.794723	10.2981	0.386147	12.6702	1.37335	13.091	0.297247	6.56631	0.556373	24.3581	0.664601
0.340833	8.4261	2.14488	9.90395	1.2793	11.841	1.14312	12.4917	1.32847	13.8057	0.589345	7.16957	0.867358	25.6936	0.993662
0.3425	7.76171	1.2017	10.6482	0.594266	11.068	0.322476	13.3015	2.01786	13.7322	0.279062	7.95401	0.727519	25.0755	0.903402
0.344167	7.32664	0.859936	10.5925	1.28349	10.834	0.207386	12.6142	0.21584	13.3423	1.63563	6.54005	1.0888	25.2211	1.26225
0.345833	7.54254	0.955416	10.6589	0.839771	10.6671	0.762062	12.5037	1.52067	13.7489	0.869104	6.90142	0.408581	25.5103	1.87746
0.3475	6.88739	0.249997	10.5395	0.103608	12.1114	1.30888	13.2682	2.10014	13.9743	0.602904	7.45331	0.398986	24.9523	1.78216
0.349167	7.76765	0.530341	10.493	0.765985	11.5945	1.75823	13.402	1.67729	14.6924	0.594424	7.50324	0.620931	25.763	1.82638
0.350833	7.79528	1.36039	10.1809	0.594934	11.9725	1.09545	12.8269	2.08413	14.3051	0.991833	7.41536	0.896223	25.5995	1.38913
0.3525	7.83103	1.08506	11.044	0.968276	12.0042	0.326512	12.8045	1.64981	14.5222	0.384729	7.16067	0.758303	25.6922	1.27336
0.354167	7.21265	1.62367	10.6004	1.06505	12.5569	1.09715	13.3422	1.92575	13.8424	0.386474	7.93164	1.61022	25.1845	1.21688
0.355833	8.09609	1.68514	10.3539	0.935538	12.3534	0.883895	13.5063	1.78643	14.1327	0.63229	7.94489	0.914027	25.2207	1.45612
0.3575	7.28278	0.576708	10.9129	1.13989	11.4511	0.609198	12.786	1.12815	14.307	0.63539	7.68534	0.583055	25.0648	1.31445
0.359167	8.03651	0.610049	11.3007	0.979454	11.4988	1.02384	13.2283	1.74869	14.2038	0.780208	7.42285	0.852541	26.4263	1.21528
0.360833	7.96933	0.291028	10.6442	0.379846	11.9776	0.980594	12.8501	2.52086	14.172	0.754767	7.69119	0.690123	26.5009	1.25619
0.3625	8.09588	2.41112	10.6503	0.839887	11.7772	0.161431	13.3904	1.12154	14.2151	0.941779	7.12883	0.675732	26.3397	1.5234
0.364167	7.02299	1.73069	11.0348	0.782826	11.242	0.246136	13.3806	1.66395	14.8935	0.211276	7.43225	0.575257	25.8505	1.34042
0.365833	7.29963	1.68966	11.2516	0.974068	11.7699	0.654231	13.0433	1.34347	14.1342	0.661583	7.37649	0.595465	25.7903	1.77787
0.3675	9.277	2.42418	10.559	1.15781	12.0053	0.815195	13.2751	1.19832	15.4534	0.54695	6.96083	1.01892	26.6141	2.10169
0.369167	7.70186	0.395298	10.8497	0.575664	11.6835	1.19707	13.0529	1.70588	15.4467	0.788572	7.64401	1.13434	26.9349	1.15
0.370833	8.38064	0.935626	11.091	0.530321	12.2749	1.42479	13.6709	1.54521	14.1051	0.346548	7.43312	0.556146	24.9337	1.14676
0.3725	8.01316	0.450034	11.0038	0.33969	12.2385	0.418173	14.3203	0.799804	14.3055	0.47333	7.55185	0.638389	25.8282	2.13949
0.374167	8.10218	0.250143	11.4841	0.439812	11.4689	1.32682	13.9617	1.97236	14.7128	0.918858	7.68642	0.608997	26.1989	0.947272
0.375833	8.30031	0.794481	11.597	1.1234	11.8558	0.97235	13.5956	2.06344	14.5884	0.886171	8.11671	0.646264	26.1448	1.37249
0.3775	8.36503	0.357907	11.3602	0.85371	12.2894	1.54354	13.7202	1.06439	14.7864	0.281627	8.02916	1.11683	27.315	2.07876
0.379167	8.00371	0.509168	11.1873	1.38978	12.5435	1.44086	13.3087	1.09944	14.5557	1.19669	7.45377	0.394398	26.7648	1.42386
0.380833	8.3477	1.75873	11.6497	1.24942	12.7716	1.00188	13.7373	0.88149	14.8269	0.108367	7.64018	0.900658	26.5174	1.3168
0.3825	7.80587	1.80435	10.8527	0.958674	12.102	1.28503	14.7321	1.71941	14.6656	0.778776	7.16986	0.850978	26.4029	0.947984
0.384167	8.46727	0.437602	11.2084	0.399262	12.3287	0.492491	13.1395	1.86231	15.0549	0.507361	7.45881	0.461167	27.1843	1.26394
0.385833	8.19415	1.42536	11.5324	0.840694	12.6256	1.58131	13.7376	1.83142	15.1712	0.577158	7.55411	0.987581	27.6847	1.49078
0.3875	8.23957	0.334798	11.5991	0.605178	12.3484	1.25983	14.243	1.76876	14.5901	0.329384	7.93182	0.504822	26.6861	1.43684
0.389167	7.57125	0.913114	11.1684	0.936255	12.4286	1.74819	14.9108	1.11022	14.3604	1.24479	7.74491	0.406554	26.9118	1.69374
0.390833	8.15499	1.48034	11.4282	0.632682	12.8819	1.74792	14.548	2.19755	15.1475	0.392535	8.31981	1.43053	27.6178	0.26243
0.3925	8.62507	1.4575	11.9899	1.22232	13.1822	0.683763	14.6233	2.19086	14.5581	0.674121	8.17712	0.630682	26.1799	1.86585
0.394167	8.36604	1.6895	12.2883	0.545679	12.0727	0.836382	14.2741	1.75446	15.3533	0.762293	8.49661	0.792048	26.4347	1.66691
0.395833	8.51036	0.899895	11.5593	1.78588	12.6365	0.843367	14.31	1.97245	15.1809	0.649924	8.09535	0.436606	27.4122	1.20995
0.3975	8.41117	0.880945	11.9696	0.718613	12.2852	1.05758	14.5931	1.72598	15.3987	0.723179	8.48253	1.17613	27.3074	2.30583
0.399167	7.67586	1.45528	11.6375	1.02307	13.1445	0.648104	14.789	2.00946	15.3117	0.471359	7.97586	0.83973	28.0493	1.11441
0.400833	8.60429	0.717598	11.2403	0.960359	12.0832	1.00928	13.9565	1.98395	15.2482	0.312058	8.25679	0.675848	26.921	1.63903
0.4025	8.41274	1.42505	12.3892	0.94381	12.9358	1.49616	13.606	1.0473	15.6081	0.702774	7.93694	0.77222	27.5617	0.772067
0.404167	8.72988	1.48052	11.9894	1.31707	12.9323	0.825639	15.0388	1.71744	15.8061	1.06864	7.75135	0.294178	27.1343	1.82327
0.405833	8.35367	1.0225	12.5921	0.50117	13.1217	0.681588	14.1783	1.90847	15.255	1.21846	8.12225	0.454814	28.3341	1.98521
0.4075	9.0893	1.8311	11.9784	0.42107	13.2414	1.1793	14.644	1.95816	17.3844	0.36585	8.55905	0.831537	27.8799	1.064
0.409167	8.67986	3.01578	11.633	0.505191	13.7442	1.01448	14.6685	2.26889	16.0892	0.546995	7.93692	0.154508	27.8935	1.21118
0.410833	8.56471	0.908029	11.5454	0.123127	13.5997	0.601663	15.126	1.53765	15.4535	0.890498	7.81957	0.940677	29.1971	2.49264
0.4125	9.64614	1.75655	12.3837	1.13095	13.4763	1.63157	14.5028	1.03505	15.6631	0.595812	8.87939	0.751039	29.262	2.00304
0.414167	8.95713	1.10548	12.0171	0.897462	13.224	2.0883	14.9468	0.956416	16.2323	0.258015	8.01197	1.50303	28.2554	1.93211
0.415833	9.1264	0.7406	11.5389	1.01447	13.4143	1.43381	14.3325	0.718884	16.0791	0.816622	8.22922	0.652194	28.9247	1.01443
0.4175	8.53556	2.28473	12.1748	1.05235	13.0238	0.615985	14.9628	2.11194	15.2767	2.30178	8.21828	1.00762	28.2881	2.25361
0.419167	8.82273	2.33549	12.414	1.68782	13.7567	0.604614	14.9861	2.28606	16.033	0.607523	9.03111	1.30617	28.7103	1.79327
0.420833	8.66877	0.063816	11.6396	0.891337	13.5025	1.61718	15.0503	2.33657	15.7821	1.1978	8.62264	0.48809	28.0944	1.37611
0.4225	8.79325	0.739925	12.0016	1.07621	12.9676	1.48892	15.1789	1.11455	16.4507	0.626178	8.18337	0.290034	29.1509	1.37094
0.424167	8.95545	2.28425	12.255	0.558421	13.5337	1.04604	15.0652	1.43509	15.9116	0.159595	8.18715	1.14404	28.9292	1.90292
0.425833	9.15126	1.66691	13.2067	1.72663	13.7838	1.28171	14.539	2.05882	15.5137	0.440287	8.29976	1.05275	29.3638	1.49922
0.4275	10.0223	0.735959	12.9623	0.359886	13.4994	1.4489	14.7338	2.25928	15.7194	1.08852	8.93757	0.580119	29.6332	1.88699
0.429167	9.40248	1.31567	12.5331	1.00526	13.2901	0.212652	15.2378	2.26744	16.1492	0.896563	8.61396	0.9298	29.6103	2.45352
0.430833	8.81881	1.42582	12.7874	0.861774	14.0382	0.776914	15.5632	2.03669	16.3069	0.615064	8.09772	0.201317	29.8037	2.17815
0.4325	8.22614	1.09813	12.3642	0.393269	13.6905	1.51788	15.0568	1.66207	16.6361	0.414559	8.62554	0.638348	29.3076	0.995688
0.434167	8.6451	1.1951	12.3967	0.451334	13.1241	0.837724	15.3852	1.70252	16.6567	0.913396	8.88832	0.470053	29.148	1.08669
0.435833	9.31382	1.37796	13.7023	0.879917	13.356	1.21023	15.3439	1.14495	16.6926	0.238634	8.41702	0.564871	29.182	2.11772
0.4375	9.2165	1.23486	12.6001	0.732589	13.9332	1.65842	15.0607	1.11236	16.2393	0.278073	8.71177	0.727093	30.0643	1.94381
0.439167	9.22725	0.585217	12.4805	0.68008	13.7779	0.916887	15.3939	1.70892	16.4978	0.857344	8.89375	0.446659	28.6558	1.95083
0.440833	9.06141	0.83102	11.4233	1.25061	13.5983	0.923278	15.3995	1.00123	16.3859	0.427256	8.93064	0.541874	29.1916	2.11365
0.4425	8.84784	1.23484	12.3972	1.00386	14.1614	2.03385	16.2863	2.96797	16.6506	0.879801	8.34921	1.40806	29.7255	2.49444
0.444167	9.3322	1.7004	13.1526	0.815953	12.9786	0.848925	15.3058	2.67886	17.3528	0.679951	8.47967	0.607202	29.6901	2.30096
0.445833	10.0488	1.78892	13.0204	0.660075	13.6456	1.28943	15.5297	1.81404	17.5026	0.512238	9.30273	1.11498	29.8087	1.97878
0.4475	9.72837	1.36004	12.9721	0.931598	13.8812	1.74741	16.0336	1.41179	16.8637	1.24663	8.83292	1.09291	29.5642	1.40595
0.449167	9.6662	0.784527	13.0026	1.30038	13.7386	1.78974	15.8248	2.44656	16.9347	0.659685	8.99044	1.48683	29.6572	1.98258
0.450833	9.58165	0.647345	12.532	1.39073	14.4395	0.80584	15.8954	2.10168	16.7385	0.748958	9.40061	0.370641	30.2554	0.496868
0.4525	9.34474	0.737447	12.9026	1.37156	13.8088	1.55472	16.0278	1.58771	16.8257	1.15205	9.02767	0.641876	30.4015	2.50247
0.454167	9.52675	0.315027	12.8178	0.413159	14.3941	1.32852	15.08	1.64843	17.1633	1.255	8.8746	0.668457	29.4558	1.9982
0.455833	8.95993	0.980244	13.0642	0.945954	14.6131	1.68844	16.3174	1.38051	16.5668	0.744686	8.98561	0.464775	30.3413	1.9256
0.4575	10.5903	1.26319	13.2029	0.746087	14.7841	1.42481	16.5333	2.24247	17.3931	1.34008	8.86318	0.716696	31.1841	1.45806
0.459167	9.50895	1.24295	13.4486	0.911393	14.0139	1.12933	16.4299	1.78257	17.2251	0.874374	8.90983	1.0531	30.9967	1.8196
0.460833	9.38903	1.05756	13.2879	0.903844	14.633	1.67686	16.7383	1.4931	17.5351	1.65834	8.95985	0.637604	31.0963	1.12356
0.4625	9.42203	1.44257	13.7367	1.02043	14.3386	1.01099	16.5575	0.203502	18.2199	0.754177	8.90193	0.500122	30.5661	2.01909
0.464167	9.849	1.04115	13.6633	0.652928	15.2671	1.12424	16.7538	2.17222	17.2965	0.70426	8.93584	1.12545	31.5176	1.92756
0.465833	10.7336	2.06959	12.9546	1.35647	14.4583	0.832043	16.4985	0.839601	17.9775	0.440434	9.12693	0.611268	30.3828	1.79117
0.4675	9.84395	0.932236	13.4807	1.56602	14.5001	1.2101	15.577	2.10174	17.6543	0.828243	8.94115	1.0073	31.0661	1.06469
0.469167	9.52108	1.01091	13.1805	1.35256	14.824	1.68302	16.7409	1.78176	17.8251	0.788943	9.30269	0.737281	31.6957	2.08391
0.470833	10.3573	0.966735	13.0074	0.823696	14.9471	1.63711	16.0593	1.99152	17.2321	1.48594	9.42577	0.77771	30.3558	2.42773
0.4725	9.58249	1.56682	13.4797	0.362048	15.2544	0.809583	16.3059	1.13629	18.0997	0.409714	9.27016	0.205022	31.4729	1.20384
0.474167	9.83108	0.407048	14.1277	1.2085	14.8939	1.85267	16.4408	1.73293	17.9289	0.746464	9.54713	1.19161	31.4394	2.09477
0.475833	10.1539	1.23947	13.3598	1.68238	14.2188	1.52165	16.6568	1.47005	18.1219	1.00896	10.0991	1.55308	31.0446	0.95209
0.4775	10.1311	1.09541	13.1359	1.04532	14.3157	0.939712	17.6875	2.61065	17.6702	0.733317	9.42594	0.652668	31.9058	2.03104
0.479167	9.13666	1.1938	13.9808	0.615742	14.9486	0.347244	17.1795	3.41885	17.5439	0.679139	9.23005	0.619541	32.1791	1.66523
0.480833	9.81765	0.22281	14.2803	2.06431	14.0262	0.66463	16.9594	1.54074	17.9105	1.05098	9.33528	0.324642	31.4254	1.39551
0.4825	9.98318	1.0073	14.144	1.14385	15.1425	1.07075	17.2182	2.71468	18.3442	1.15826	9.12723	0.91783	31.7691	1.45122
0.484167	10.1	0.972475	13.4923	0.75806	15.631	1.22743	17.0075	1.80569	18.2386	1.0016	9.95594	0.750843	32.2503	1.85529
0.485833	9.90023	1.49701	13.6785	1.14668	15.1139	1.04634	16.5476	2.10912	18.3202	1.08792	9.83532	1.08559	31.9567	2.53553
0.4875	10.3482	0.810219	13.6381	0.605858	14.453	1.5951	16.8224	2.55418	18.1194	0.47679	9.42237	0.353206	31.0101	1.98748
0.489167	8.71455	1.07111	13.5409	1.80345	15.6924	0.764033	17.2943	1.78659	18.4118	0.551914	9.70122	1.19706	31.4713	1.36727
0.490833	9.97162	0.389642	13.8056	1.57456	14.5215	1.49276	17.142	1.49487	18.4391	0.879043	9.15376	0.689901	32.1697	1.82675
0.4925	10.1507	1.84163	13.926	1.26537	15.9119	1.39891	16.9064	2.56836	18.8158	0.777586	9.65772	1.12268	32.7066	2.04563
0.494167	10.0183	1.06399	14.0643	1.32262	15.8469	1.30965	17.202	1.9165	17.6466	0.76349	9.46806	0.645974	31.8808	1.29594
0.495833	10.4667	0.897746	14.2579	1.34124	15.0711	0.542974	17.2853	1.70736	17.8862	0.608602	9.65969	0.8215	32.7324	1.3643
0.4975	10.023	1.46315	13.7845	1.02812	15.8597	1.79063	16.2707	1.40357	18.0712	0.179489	9.93276	0.243954	31.8161	1.78803
0.499167	10.5256	1.61869	14.0473	1.55567	15.8409	1.33177	17.7105	1.95003	18.4107	0.249625	10.4034	0.269787	32.0532	2.19614
0.500833	9.96291	0.300502	14.1517	0.742876	15.3665	1.88678	17.2106	2.31565	19.7743	1.46869	10.0521	0.347993	32.306	2.60249
0.5025	9.15257	1.10336	14.3049	1.76924	15.4007	1.36305	17.3679	1.49889	18.0546	0.673427	9.55282	0.502242	33.2366	0.66
0.504167	10.666	1.10595	14.7162	1.30989	15.271	1.29074	17.8639	2.55666	18.4095	0.854475	9.66107	0.788072	32.8584	1.63206
0.505833	9.51992	1.28605	14.1588	0.836863	16.3325	1.70156	17.7052	1.64465	18.7433	0.540914	9.55399	0.909113	32.8164	2.49016
0.5075	10.2092	0.644725	14.3258	0.824877	15.2871	1.40519	17.3916	1.58597	19.0198	0.603232	10.1319	0.248191	32.8794	2.52367
0.509167	10.6096	1.11385	13.9005	1.08882	14.9	1.43662	17.4115	1.619	18.6267	1.21479	10.2062	0.809915	33.0002	2.22552
0.510833	10.5184	1.86635	14.0227	1.60884	15.7804	0.519679	17.4407	0.989187	19.002	0.577693	9.55915	0.19107	32.0259	2.71091
0.5125	9.87323	0.677678	14.0663	1.0285	15.6932	2.73859	17.2055	1.62876	18.9645	0.782359	9.38775	1.17808	33.3272	1.70291
0.514167	10.0889	1.52556	14.279	1.59164	15.0487	0.304813	17.3411	2.12849	18.8545	0.856516	9.7842	0.336126	32.2981	1.45221
0.515833	9.24331	0.504946	14.4307	1.16175	16.0499	1.70122	17.0665	2.0553	18.9751	0.913164	9.68646	0.260764	32.481	1.52814
0.5175	10.0063	1.24418	14.2041	0.721492	15.8917	0.816127	17.7203	1.98904	19.4886	0.275004	9.82459	0.661983	32.8297	1.67416
0.519167	9.48747	1.4273	15.0492	0.499735	15.4714	0.888581	17.2837	2.25638	18.9888	0.396075	9.59565	0.569279	32.6417	3.06524
0.520833	9.98666	1.16843	15.0955	0.529619	15.8861	1.46671	17.8491	2.5898	19.2494	0.791744	9.99344	1.62205	33.0966	2.91635
0.5225	10.3154	0.52546	14.6022	0.733759	15.9675	1.29968	17.837	2.63517	19.3099	1.03519	10.4676	1.44566	33.9546	2.00886
0.524167	10.0401	1.38241	14.7553	0.824422	16.4673	0.943042	18.1785	1.84113	19.5879	0.459541	10.527	0.422603	34.149	1.22886
0.525833	11.3228	1.3157	14.2518	0.79669	16.8027	1.77614	17.2067	2.3108	20.5835	0.762035	10.3725	0.40406	33.9315	2.5725
0.5275	10.6261	1.13715	14.279	1.53348	15.4309	1.12495	18.0215	0.499758	19.6371	1.08937	10.0717	0.25165	33.5525	1.25754
0.529167	10.3495	1.69632	15.3453	1.36186	15.936	1.04205	16.7952	2.58911	19.4114	0.437249	10.566	0.886975	33.1378	1.79268
0.530833	10.7855	1.13945	14.5494	0.648223	16.1983	0.898554	17.9296	2.88159	19.0193	0.950379	9.80696	0.623918	33.8524	1.59549
0.5325	10.446	1.37349	14.4515	1.50448	16.1832	1.59856	18.013	2.50922	19.1408	0.659977	10.618	0.624289	33.7864	1.00041
0.534167	10.5607	1.17487	15.1247	0.35679	16.3841	1.55443	18.2184	1.98038	19.355	0.912804	10.2105	0.289258	34.557	2.83506
0.535833	10.2999	0.978704	14.9926	0.932216	16.4695	1.70963	18.3862	2.60671	19.9098	0.631217	10.707	0.218694	33.7246	2.01258
0.5375	10.2717	1.07021	14.1434	1.41858	16.603	1.94275	18.3011	2.22123	19.5759	0.772242	10.3277	0.0789078	34.2777	1.44867
0.539167	10.4898	1.35807	14.6603	1.21982	16.115	1.77307	18.0434	1.77538	19.6522	0.815065	10.6778	0.945319	33.759	2.09979
0.540833	10.9383	1.45974	15.0501	1.01218	16.4296	0.874471	18.7039	2.18863	19.5137	0.912324	10.6118	1.01028	34.4609	2.13949
0.5425	10.2031	1.489	14.6228	0.856205	16.402	0.560787	18.9798	2.77186	20.2898	0.539337	10.0126	0.868409	34.6622	2.13988
0.544167	10.6333	0.8953	15.4675	0.589313	16.6756	0.864563	19.2498	1.21009	19.9279	0.238544	10.5727	0.604129	33.5348	2.15634
0.545833	11.1216	1.85755	14.6301	1.61762	16.7473	1.86095	18.5621	1.52816	20.3584	0.0288291	10.3907	0.98403	34.9525	1.72612
0.5475	11.661	1.59446	14.6165	0.520451	16.9898	1.41348	18.6316	1.41979	19.7954	0.770253	10.2879	0.53614	34.484	1.74252
0.549167	11.0391	1.59332	15.4546	1.82973	17.0918	2.4577	18.0808	1.52894	20.1972	0.747236	10.587	0.384522	34.074	2.16816
0.550833	10.989	1.4682	15.225	0.625981	16.3273	1.83416	18.7674	2.86815	19.9698	1.54819	10.5901	0.275168	34.7077	1.81714
0.5525	10.509	0.767862	15.3176	0.850891	16.8455	1.22153	18.0518	1.84288	20.2973	0.125515	10.2413	0.719432	34.2721	1.77068
0.554167	10.3626	0.671866	15.3211	1.72433	16.3329	1.02805	18.5354	2.07243	20.0708	0.81246	10.311	0.734475	34.052	1.39029
0.555833	10.8906	0.485307	15.2908	0.919877	16.6084	1.48958	18.9516	1.6798	20.9504	0.656569	10.7058	0.468949	34.6035	1.63144
0.5575	10.5184	1.3168	15.3013	1.70459	16.1376	1.73048	19.2163	1.77255	20.6436	1.01617	10.7636	0.633375	34.3405	1.62557
0.559167	11.2171	1.74201	14.9025	0.987881	16.8317	1.86901	18.1787	2.73269	20.1637	1.22425	9.86766	1.33078	34.2563	2.64445
0.560833	11.0628	0.319035	15.2194	0.818699	17.2137	2.27944	18.0954	1.55903	20.6499	0.47352	10.5127	0.724451	33.6744	1.65058
0.5625	11.5225	1.17259	15.5567	0.781964	16.2548	0.829377	18.579	2.32167	20.6734	0.485957	10.8517	0.672512	35.2379	2.33185
0.564167	10.2782	0.340739	15.7791	0.0818287	16.4411	0.912723	19.1917	2.46285	20.3101	0.738819	10.7696	0.48948	33.9588	1.5712
0.565833	11.9707	0.893896	15.4538	0.614405	16.7555	0.485225	18.8483	1.91682	20.3503	0.86786	10.3216	1.04361	35.4937	1.85655
0.5675	11.5796	1.6085	15.6617	1.08641	16.3274	0.439849	18.3598	1.80919	20.6856	0.960187	10.1391	0.376803	35.1452	1.18083
0.569167	11.0905	0.636184	15.6177	1.8276	17.0323	1.12681	19.1687	1.73201	20.1787	0.673061	11.2037	0.920202	35.4277	1.83447
0.570833	11.6086	0.773893	14.449	1.47783	17.8825	1.00499	19.3034	1.72875	20.043	1.08622	11.0109	0.691592	35.5727	1.75094
0.5725	11.3468	0.116042	16.1068	1.38444	16.7175	1.23477	19.5122	1.89023	20.5844	0.476276	10.9158	0.34897	35.4708	1.58556
0.574167	11.2698	1.25024	14.8412	0.798584	17.1965	1.56768	18.6906	1.96618	20.3301	0.774924	10.7014	0.605776	33.8814	1.78957
0.575833	11.6506	1.20327	16.1774	1.05733	17.6528	0.912947	19.4656	2.09465	21.0683	0.886682	10.6952	0.869781	35.6276	2.90354
0.5775	12.1665	0.522876	15.6214	0.839943	16.2027	0.363592	18.3826	1.03709	21.0638	0.72853	11.0581	1.0546	35.2227	3.06973
0.579167	12.1239	0.262907	15.3892	0.993149	16.4283	0.952378	19.3783	1.62116	20.7786	0.595134	11.0986	0.867727	34.4587	1.33083
0.580833	10.7433	0.905822	15.2362	0.731757	16.7468	1.05812	19.4862	2.25282	20.6546	0.813236	11.2675	0.39795	35.9693	2.4824
0.5825	11.1814	1.14688	16.2197	0.683423	17.7436	1.3548	19.174	2.02877	21.1309	0.619967	10.7808	1.12166	36.6524	1.6528
0.584167	11.7167	0.57093	15.676	1.26088	17.8768	1.24368	20.306	1.33791	20.7407	0.590681	11.2021	1.09051	35.3457	2.80948
0.585833	11.9243	0.580752	16.1695	1.05644	17.2855	1.23904	19.8743	3.06341	20.1004	0.570701	10.5801	0.922565	36.099	2.54014
0.5875	11.6659	0.286859	16.1834	1.58374	17.9093	1.93122	18.7513	1.16574	21.4286	0.73823	10.5657	0.84536	35.8922	3.00384
0.589167	10.9926	1.36467	15.3082	1.10358	17.3066	1.95525	19.3794	2.11129	20.9957	0.538778	11.4564	0.643543	36.0604	2.41668
0.590833	11.3497	0.815976	15.8226	0.972395	17.2251	0.721236	19.3679	2.09221	20.952	0.754251	11.3015	0.974087	36.2031	1.45034
0.5925	12.1314	1.58711	16.2251	0.961886	17.5205	1.16329	19.106	1.75366	21.1882	0.841278	10.6024	0.221111	36.1444	2.03348
0.594167	11.2263	1.22475	16.166	0.801994	17.2502	1.00404	19.6827	1.53051	21.5122	1.21758	11.2713	0.777831	36.3524	1.86844
0.595833	11.6962	1.25151	15.6136	1.73563	17.7109	0.951779	19.7214	3.4715	21.3967	1.17589	11.1034	1.18161	36.8858	2.12751
0.5975	11.4373	1.06983	15.7369	0.95709	17.7541	1.50565	20.1079	2.02088	21.546	0.21528	11.0223	0.591641	36.4166	2.54076
0.599167	11.2314	0.131549	15.7873	0.577932	17.9215	2.07986	20.3323	1.26238	21.7468	0.41705	10.6438	0.586667	36.2664	2.15446
0.600833	11.9632	1.62661	17.0094	1.45142	17.3169	1.0127	20.1534	2.11486	21.2869	0.923747	11.4361	0.781298	37.0077	1.43606
0.6025	12.4321	1.76687	16.1496	0.508919	18.1144	2.02334	19.5947	2.7804	21.7925	1.16192	11.0396	0.536478	36.2138	1.25014
0.604167	11.676	0.975515	15.6871	1.05157	18.2495	2.10293	20.4251	3.29256	21.9604	0.817811	11.1205	1.01538	37.3168	2.40456
0.605833	11.1405	1.63679	16.8071	0.69786	18.1838	1.2774	20.3313	2.40161	21.8674	0.717122	11.9706	1.44278	36.2537	2.33398
0.6075	11.9507	0.473961	16.2545	0.456924	18.5576	2.48117	19.824	2.26203	21.3914	1.1449	11.609	0.955545	36.9716	1.32802
0.609167	11.7242	0.568316	16.138	1.07936	18.1456	1.62658	19.5636	1.23067	21.4268	0.848169	11.1797	1.19147	36.507	2.91793
0.610833	12.4376	1.41935	16.919	1.01538	17.5909	1.16398	19.6632	1.68482	21.8876	0.647623	11.28	0.957459	36.6965	1.98595
0.6125	11.5836	1.78079	16.9424	1.39159	17.2156	1.66924	20.0776	2.20889	22.4303	0.708558	12.0081	0.750645	37.2876	1.17081
0.614167	12.6035	1.37695	16.9258	0.87588	17.853	0.636996	20.5995	2.3907	22.1401	1.13461	10.8703	1.19197	36.7557	2.19645
0.615833	11.8751	0.390989	17.2495	1.51543	17.8256	0.554148	20.5094	1.51892	21.826	1.18712	11.7101	0.978945	36.3482	2.0936
0.6175	12.091	1.24397	16.1602	0.474115	18.3819	0.981396	19.6954	2.22196	22.5619	0.894778	11.7435	0.469577	36.5099	1.91226
0.619167	11.7397	1.1408	16.5964	1.47339	18.2528	1.50902	19.8079	2.48038	22.5138	0.318	10.975	0.817458	36.1621	1.71046
0.620833	11.4474	1.26138	16.7153	1.06082	18.1042	0.736779	19.7779	1.52146	22.2774	0.95404	11.8137	0.653272	36.0807	2.07037
0.6225	12.2596	1.3546	16.9139	0.408549	17.8626	1.63775	20.6001	1.89912	22.2662	0.302283	11.5744	0.981151	37.5103	1.68302
0.624167	11.4859	0.524117	17.0802	0.548268	18.946	1.55795	19.9797	1.58809	21.1922	0.537993	12.0538	0.922827	37.6389	1.85809
0.625833	11.7266	0.839239	16.9601	0.694861	18.0331	1.37594	20.9246	0.582474	22.2575	0.182016	11.7198	0.69644	38.8048	1.48123
0.6275	12.2768	0.987668	17.4017	0.52081	18.1015	1.10397	19.8081	1.36625	22.4806	0.0902941	11.5277	0.6499	37.8842	2.11418
0.629167	11.7711	1.48808	17.3811	0.236997	18.4934	1.06819	20.815	1.971	21.7191	0.734224	11.5885	1.19686	37.514	0.784414
0.630833	11.5961	0.792971	16.1424	0.4975	17.4626	1.91822	21.0016	2.05246	22.4917	0.396412	11.4188	1.0149	37.443	1.04771
0.6325	12.0927	0.673949	16.7428	0.77004	18.1758	1.53293	20.2309	0.837466	22.2038	0.801169	12.2431	0.0849722	38.1824	1.87293
0.634167	11.5888	1.42601	17.1284	0.337776	19.0033	2.15359	20.5077	1.67049	21.9774	1.02086	12.3888	0.277422	36.9304	1.12219
0.635833	12.0893	0.914648	16.3091	1.06761	19.625	1.37605	20.254	1.27323	22.4481	0.641192	11.922	1.06592	37.1114	2.19056
0.6375	12.0384	0.360397	17.061	0.273856	19.3163	1.77648	20.6952	2.3488	22.426	1.69809	12.4372	1.39801	37.8714	2.97743
0.639167	12.1938	1.09077	17.4041	0.546266	18.8909	1.79789	21.1804	2.43155	22.508	1.27489	12.0706	0.856815	37.5762	2.5428
0.640833	12.5834	1.22243	16.8916	0.709775	18.9505	1.33254	20.5073	1.48994	21.9865	0.643807	11.9657	0.798265	36.6972	1.09722
0.6425	12.6129	0.261739	16.3698	0.863296	19.6045	0.792881	20.5537	1.7656	22.2399	0.295488	11.9064	0.881821	37.3555	2.55137
0.644167	12.0125	0.993267	17.6708	1.07655	19.0043	0.349197	21.1143	3.0672	21.8786	0.737958	11.7218	0.657169	37.8357	1.53988
0.645833	12.108	1.3618	16.3336	0.997272	18.7985	1.80984	20.3902	2.71403	22.5285	0.337655	11.9881	1.08529	38.7085	2.18529
0.6475	12.4678	0.288138	17.0424	0.922478	18.7341	1.45751	20.6754	2.15529	22.8377	0.680559	11.8261	1.07956	38.3285	2.41363
0.649167	11.346	1.23857	17.2962	0.93312	18.8482	0.878537	22.0123	2.3171	22.9681	0.567896	11.7119	0.715447	38.1556	2.13145
0.650833	12.4219	0.557669	17.2547	0.790403	19.2798	1.20748	20.723	1.72556	23.2676	0.919726	12.3125	1.19219	38.1267	2.03319
0.6525	12.5106	0.375643	17.2965	1.78249	18.6547	1.32987	21.6843	2.49339	23.6475	0.334957	11.2998	2.0787	38.2773	2.02098
0.654167	12.5557	1.20122	16.7958	0.759046	19.2057	1.99165	20.9535	2.15522	23.0326	0.540239	11.9153	1.22389	37.337	1.66905
0.655833	12.5755	0.942886	17.1915	1.16939	19.1697	1.99057	20.9125	2.32295	22.1924	0.214031	12.2259	1.59348	37.7722	1.72998
0.6575	12.5317	1.51477	16.9383	1.81784	18.9402	2.09501	20.4023	2.02281	22.7869	1.05008	11.6456	0.567867	38.8398	0.71858
0.659167	13.7079	0.898707	17.2948	1.16226	19.4446	2.44377	20.8512	2.42847	23.3001	0.141672	12.177	0.845862	38.3375	1.94635
0.660833	13.1698	1.00205	17.3262	1.30383	18.5584	2.21471	21.9622	1.88832	23.1712	0.268056	12.0452	1.21582	37.0668	0.925732
0.6625	12.3618	0.867939	17.6405	1.23406	18.505	1.85086	21.3484	1.36722	23.2208	0.347055	11.5426	0.669037	38.55	1.48175
0.664167	12.3673	0.485787	17.2539	1.39292	19.2829	2.30272	22.5469	2.7826	23.1005	0.541858	12.0949	1.18172	37.6111	1.76454
0.665833	12.2006	0.729955	17.1189	0.265967	19.4292	2.72797	20.7842	1.06351	23.8922	0.542601	12.7417	1.06281	39.2672	1.13716
0.6675	12.4588	1.79153	18.0016	1.07427	18.3495	1.01635	21.3563	1.22071	23.4866	0.339467	12.2964	0.634531	39.0159	1.65202
0.669167	12.8573	0.554154	17.4921	1.61881	19.7437	1.87238	21.3247	2.08132	23.2482	0.11356	11.6745	0.261296	38.6756	1.6783
0.670833	13.556	2.29573	17.8351	0.146417	19.4433	1.19461	21.617	2.35285	23.7186	1.31832	12.1583	0.237224	39.0088	1.90226
0.6725	12.6936	1.1261	17.7937	0.758365	20.0295	1.52414	20.7264	1.71345	23.4515	0.405471	12.568	0.752577	38.791	1.63155
0.674167	13.0527	1.76891	17.3485	1.06663	19.427	1.7597	22.1199	1.94111	22.766	0.488294	11.9732	1.01943	38.8424	2.54854
0.675833	12.6996	0.888843	17.175	0.844901	20.1389	1.36846	21.175	2.75844	23.5821	0.432447	12.5156	0.432376	38.7324	2.0475
0.6775	12.2341	0.833787	17.2823	1.39086	19.7892	2.26467	22.2813	3.20435	23.048	0.253277	11.9126	1.74527	39.6826	2.07852
0.679167	12.3277	0.671346	17.6187	0.715343	18.6356	1.20001	21.6213	2.20572	23.2468	0.401803	12.1648	0.852597	38.9539	2.09755
0.680833	12.5125	1.1686	16.6637	1.5546	19.2041	2.45522	22.5195	1.53121	24.0594	0.624525	11.582	0.433871	39.4809	1.95748
0.6825	12.3849	1.20339	17.9202	0.655484	19.732	1.42111	22.4071	1.66406	22.7584	1.00164	12.8401	0.436663	38.1682	1.75431
0.684167	12.3752	2.03776	17.9322	0.559607	19.3298	2.16177	21.618	3.28865	23.8866	0.204524	12.8845	0.392359	40.2778	1.09914
0.685833	13.6173	0.924358	17.3364	1.61358	20.0161	0.349451	22.02	1.84865	23.2473	0.172731	11.8934	0.405874	38.575	2.98289
0.6875	12.7446	0.319442	17.7829	0.804591	19.0991	2.05189	22.5076	2.98437	23.459	1.11648	12.4967	1.42942	39.0491	2.28885
0.689167	12.6909	0.646261	17.6709	1.17939	19.39	1.06234	22.3316	1.63366	24.673	1.2151	12.2639	0.349961	39.3707	1.05802
0.690833	12.7719	0.681211	18.4738	1.16428	19.9078	1.97369	22.6744	2.30572	24.117	0.126543	12.1643	0.451328	39.5604	1.78658
0.6925	12.9488	0.637989	18.3177	0.638389	19.7856	3.03533	22.6899	1.93009	23.7003	1.10896	12.7059	0.741826	39.7318	1.08128
0.694167	12.9622	0.900688	17.8945	0.919208	19.7228	2.60602	22.5947	1.87108	24.3269	0.974088	12.7723	0.594097	40.1543	1.84132
0.695833	12.6018	1.50738	18.3553	0.122522	18.813	1.10713	21.8196	1.70287	24.0638	0.885924	12.3854	1.0362	40.7092	2.34163
0.6975	12.49	0.781064	18.3269	0.626787	19.9774	1.27764	22.0686	2.57546	24.6468	0.274183	12.7436	0.896873	40.5149	2.2773
0.699167	13.1845	0.663116	18.3762	1.18666	20.7385	1.16154	21.4253	1.5812	24.5435	0.690541	12.6538	0.92767	39.4704	1.58455
0.700833	12.9812	0.495044	19.0538	1.60686	20.2911	1.99066	22.0847	2.87014	23.7591	1.0988	13.4893	0.0925919	39.9728	1.83647
0.7025	13.0737	1.49185	18.9363	0.92594	20.6121	1.72864	22.1632	2.37694	24.0056	1.24521	12.8222	0.697918	40.6529	2.16117
0.704167	13.5708	1.09894	18.5936	0.317424	20.1809	1.49397	22.5456	2.37737	24.8122	1.01737	12.7549	1.09705	40.6047	3.29851
0.705833	13.5197	1.86221	18.5396	1.60107	19.7427	2.10014	22.7064	2.30281	23.6605	0.680622	12.3986	1.10594	39.5673	1.22651
0.7075	13.797	0.763922	18.4051	1.03639	20.3274	1.8207	22.817	3.84298	24.0727	0.250528	12.9509	0.804246	40.1168	2.01077
0.709167	13.7239	0.571012	18.8451	0.73339	20.263	0.553881	23.6908	2.25584	24.8514	0.318076	12.9596	1.6221	39.8671	1.97568
0.710833	13.3472	1.43757	17.8873	1.6518	20.233	1.0522	22.9136	2.06127	23.8599	0.48559	12.4141	0.723941	40.6571	0.376352
0.7125	13.3441	1.2626	17.8087	1.13716	20.0823	1.67568	21.7649	1.69387	24.5992	0.616449	12.7932	0.354652	39.4241	2.02864
0.714167	12.6408	1.65571	18.0063	1.46342	20.2902	1.45391	22.9146	2.66924	24.5179	0.942472	12.832	0.770656	40.9286	2.50185
0.715833	13.6021	0.812876	18.8466	1.42017	19.8977	1.28913	22.7451	2.40991	24.1349	0.803627	13.0357	1.27329	40.0428	1.79714
0.7175	13.9939	0.475935	17.8002	1.68938	20.3621	1.1029	23.0964	2.30613	23.9198	0.97502	13.584	1.1045	40.1526	1.9503
0.719167	12.6855	0.97441	18.8651	0.584691	21.3433	1.6582	23.0432	2.77681	24.4207	0.733819	12.7788	0.279167	40.9121	1.75826
0.720833	13.2648	1.55272	18.5692	0.164474	20.7175	1.84187	22.6096	2.01351	25.1863	0.423	13.0182	0.221794	40.837	1.83531
0.7225	12.9833	1.45516	18.9731	1.33758	21.01	1.52698	22.4376	2.58033	24.6154	0.289656	13.0468	0.769617	40.9941	1.21459
0.724167	13.2966	0.808076	19.2106	0.683525	20.2206	0.5696	22.6552	2.16994	24.2953	0.724595	13.106	1.3487	40.6298	2.60999
0.725833	13.2338	0.52596	19.3353	0.510389	19.5343	1.17817	23.4225	2.83549	24.6811	0.552088	12.6813	0.862604	40.8242	2.62412
0.7275	13.6901	1.28756	18.237	1.11998	20.7034	1.70189	23.9262	1.70783	23.9142	0.492093	13.5046	1.09626	40.9198	1.51502
0.729167	13.9522	1.25277	18.8748	0.763888	20.7062	2.60191	22.8373	2.34577	25.033	0.34062	12.9874	0.871594	40.8159	2.1925
0.730833	14.0219	0.818558	18.5264	1.09967	20.8634	1.87766	23.7535	2.03393	25.4706	0.627469	13.1062	1.74376	40.6545	1.59849
0.7325	14.0094	0.558455	19.7091	1.6349	20.6801	1.7491	22.6314	2.0024	25.1443	0.169676	13.1209	0.372446	41.1034	1.76658
0.734167	12.9397	0.609097	18.599	1.29648	20.9012	2.66533	22.5902	2.25966	24.612	1.10508	13.1851	0.287729	40.7218	1.06804
0.735833	14.3075	1.40095	18.8048	2.54111	20.9476	1.83165	22.15	1.40193	25.6731	0.109991	13.6451	1.03158	41.6394	3.46601
0.7375	13.3436	0.577996	19.2082	1.05831	20.851	2.82883	22.9969	1.19059	25.2583	0.784657	12.6222	0.807026	41.5978	1.93863
0.739167	13.1281	0.730233	19.6775	0.460135	20.6392	1.69406	23.8745	2.36223	25.5717	0.463547	13.1086	0.619062	41.5391	2.40499
0.740833	13.5639	1.08683	18.5786	1.77515	20.3798	1.76427	23.2329	1.86077	24.9027	1.10268	13.5998	1.38829	41.6103	2.02695
0.7425	13.9451	0.653919	18.8256	1.55587	20.3687	1.2552	24.0211	2.68689	26.2629	1.32737	13.6832	0.911296	41.6512	1.152
0.744167	14.3264	1.45595	19.4597	1.39878	21.0486	1.39142	23.0701	2.5947	26.1177	0.695622	13.2576	1.24118	41.2056	1.3696
0.745833	13.8849	0.242934	19.2316	1.01922	21.7661	2.80815	24.3551	2.77634	24.9356	0.309864	13.5802	0.426575	41.8468	2.28649
0.7475	13.6313	1.572	19.0716	0.399981	21.1242	0.880984	22.8193	2.4557	25.1997	0.542724	13.1212	0.774382	40.2737	2.37756
0.749167	13.5188	1.24455	19.5586	1.03354	20.7287	1.50234	23.7107	2.56533	25.546	0.462581	13.5127	0.979614	41.1878	1.65095
0.750833	13.4553	1.48548	19.4919	1.25295	21.3767	2.21556	23.0532	3.17851	25.1225	1.02875	12.7466	1.03907	40.8711	2.75389
0.7525	14.1036	0.752289	19.0689	0.50518	21.5382	1.46218	24.4186	1.97825	24.9932	1.23552	13.1231	0.640042	42.162	1.89173
0.754167	13.6799	0.87083	18.7771	0.93838	21.5111	0.553028	23.5274	1.77055	26.2519	1.26674	13.4809	0.946867	41.7519	1.10883
0.755833	13.5617	1.23658	19.2776	0.700675	20.8048	2.19611	24.556	1.50922	24.6006	1.33779	13.1026	1.00065	41.9232	2.27632
0.7575	14.0813	1.26928	19.3763	0.776808	21.6737	2.35917	23.4113	1.68371	25.2808	0.824907	13.181	0.257162	42.2167	2.05015
0.759167	13.8211	1.21351	19.4764	1.32546	21.0708	1.36261	23.5705	0.948257	25.9076	0.387361	13.617	1.20416	42.2871	1.73635
0.760833	13.6131	0.685238	19.3686	1.0315	20.8399	1.86676	24.654	2.58872	25.0609	0.650806	13.0741	0.695185	42.2872	1.55843
0.7625	13.8538	1.06601	19.4416	1.73699	21.3996	1.8172	24.5751	2.307	24.6714	0.574242	13.5289	1.0252	41.9	1.68129
0.764167	14.0402	1.61762	19.6621	0.808108	21.7717	1.50319	24.7712	2.30565	25.3017	0.327182	13.3416	0.620815	42.3542	1.45899
0.765833	14.2053	0.716107	19.0019	0.855928	21.62	2.13228	23.9391	1.93887	25.421	0.327176	13.6984	0.261963	42.2339	1.99249
0.7675	14.0747	1.57034	19.7613	0.582822	21.5198	1.60069	24.3605	2.85359	25.4838	1.17045	13.8356	0.272169	43.6473	2.36382
0.769167	13.283	1.50418	19.8814	0.240428	21.1822	1.39863	23.0722	2.08995	25.0711	1.08839	13.7653	0.81076	42.2933	2.06036
0.770833	13.9089	1.38304	19.4633	0.747844	21.7138	1.78963	23.6005	1.6926	26.1078	1.39981	13.9719	1.38903	42.6105	2.48797
0.7725	13.6231	0.963183	19.2604	1.61857	21.7398	1.98194	23.609	1.50123	25.7226	0.699846	13.686	0.159674	42.3149	1.88416
0.774167	13.8443	0.529769	19.2716	0.540964	21.1566	1.92403	24.2487	1.54779	26.195	0.731951	13.2474	0.456115	42.5166	2.21089
0.775833	14.2354	0.704874	19.7655	1.6459	21.7128	2.23225	24.9113	3.52994	26.48	1.13838	13.1373	0.497143	42.2487	1.5286
0.7775	13.5886	1.31068	19.1283	2.29046	22.1014	2.15698	24.6083	3.59982	26.5015	1.3879	14.6427	0.981183	42.2236	1.98652
0.779167	14.1477	0.779365	19.7869	1.31754	21.4618	2.26376	24.1353	1.9196	24.7401	1.36076	13.2565	0.705048	42.2297	2.4066
0.780833	14.2924	1.50988	19.8384	0.442887	21.7455	1.90082	24.0656	1.94367	25.7948	0.308152	13.5812	1.04653	41.9665	1.19491
0.7825	14.4616	0.673995	19.9991	1.16548	21.7644	2.04004	24.5079	2.55559	26.0881	1.51343	13.6025	0.434059	42.5406	1.23686
0.784167	14.5246	1.48484	19.761	0.880002	21.8305	2.12703	24.0169	2.73908	25.5298	1.38222	14.4249	0.766672	42.1547	2.36087
0.785833	13.9718	1.18136	19.5939	0.752422	21.7879	2.14928	24.8095	2.43129	25.3496	0.794519	13.4347	0.492059	43.3938	2.47678
0.7875	14.9024	0.759379	19.2117	0.716513	21.169	1.83113	24.7009	2.50058	26.7698	1.06683	13.5597	0.165886	42.878	2.73279
0.789167	14.4652	1.36383	19.4654	1.42262	22.3045	1.32444	24.5635	1.99003	26.0658	0.905064	13.8387	0.853742	42.9715	1.74346
0.790833	14.3359	1.22231	19.8999	0.670599	21.7364	2.15522	23.4955	1.76858	25.4404	0.411728	13.0671	0.49955	43.589	2.39492
0.7925	13.5997	1.00552	19.9065	1.3669	21.8813	2.92649	24.9768	1.40165	25.6534	0.473046	13.6272	0.669068	43.2771	1.65203
0.794167	14.8995	2.20514	20.0404	0.867402	22.1727	2.33846	24.676	2.30328	26.3335	0.608418	13.5808	0.448031	43.0687	2.64873
0.795833	14.494	0.689632	20.0432	1.06641	20.5507	1.97908	24.9329	2.67099	26.607	1.1703	13.4509	1.08479	43.3254	1.38809
0.7975	13.8233	0.508437	19.7105	0.835229	22.2383	2.29911	23.5114	2.48177	26.2934	0.773948	14.3115	0.908664	42.6812	1.36447
0.799167	14.3108	0.711417	19.5624	1.13282	22.7492	2.8565	24.7312	2.20187	26.6666	0.727738	13.8794	0.798141	42.9876	2.32158
0.800833	15.1828	1.25776	20.9358	0.596509	21.6233	1.12267	24.8138	1.27439	26.5081	0.402697	13.9145	0.89592	42.3624	0.964643
0.8025	14.4378	1.93006	20.8106	0.218824	22.6613	1.42748	24.1125	2.6519	26.3638	1.31822	14.4325	0.656711	43.7681	0.782116
0.804167	14.3497	1.64909	20.5242	0.640411	22.1792	2.55752	24.6117	1.767	26.5164	0.9923	14.4462	0.564385	43.6804	2.10295
0.805833	14.536	0.895081	20.0413	1.18175	21.7244	1.59715	24.5706	2.3561	26.8699	1.7012	14.3389	1.02418	43.6574	0.970126
0.8075	14.5016	0.568143	20.4219	1.70014	22.9017	2.13465	23.9277	1.01663	26.2107	0.914747	13.9677	1.37901	43.3673	1.61591
0.809167	14.4046	1.03916	20.4189	0.797571	22.1649	1.96616	24.4698	2.2864	27.2642	0.768191	14.3617	0.110952	44.0027	1.20977
0.810833	14.5055	1.11004	19.496	0.906775	21.8851	1.50548	25.3252	2.50956	27.6734	0.784352	14.2249	1.36311	42.8822	2.49081
0.8125	15.153	0.985894	20.086	1.43093	22.3502	2.30959	25.0855	2.32438	26.7735	1.03924	14.275	0.449199	44.0344	2.66216
0.814167	14.8966	1.10506	20.2624	1.88768	22.7956	1.34476	25.503	2.86518	27.5166	0.588505	14.2054	0.181358	43.6146	1.8646
0.815833	14.9762	0.907342	20.1612	1.3542	22.7827	1.64986	24.728	2.10658	26.8109	0.900417	14.6268	0.145848	44.1389	0.525999
0.8175	15.5892	1.17252	20.4156	1.06827	22.8627	2.58273	25.2507	1.71687	26.6784	0.168408	13.8277	0.964786	43.7088	1.79135
0.819167	15.0405	1.01933	20.9817	0.900423	21.9355	1.85163	24.9614	3.07053	26.686	1.18369	14.7999	1.26486	44.095	2.15211
0.820833	14.7095	1.50175	20.1988	1.24275	22.2184	2.00133	25.246	3.08831	26.6878	0.550855	13.9087	0.325779	44.2951	2.21907
0.8225	14.6493	0.742455	20.4487	1.32915	22.0612	1.22292	25.8772	2.39471	26.6127	0.219536	15.1484	0.184505	44.1928	0.98235
0.824167	14.4511	0.9446	20.7706	0.903917	22.0462	1.78276	24.5547	3.02316	26.5073	0.608646	14.629	0.341601	44.403	1.38941
0.825833	14.0045	0.871102	20.4483	1.61595	22.4684	1.02036	25.0028	2.08962	27.1206	0.529181	14.8215	0.786593	43.3527	2.35003
0.8275	14.9728	1.91243	20.5911	1.03513	23.1015	2.95103	25.1832	2.31074	27.2667	0.741387	14.8019	0.338271	42.9924	2.03698
0.829167	14.8502	1.17567	20.519	1.60033	22.4525	2.21941	25.6818	2.11245	26.7369	0.921842	14.0023	1.5486	44.3897	2.49474
0.830833	14.4506	0.983661	20.8224	1.1243	22.1663	2.87262	25.7853	2.46677	27.6395	0.144426	14.2759	0.913626	43.0694	2.70276
0.8325	15.3494	1.71772	20.4177	1.07438	22.5858	1.95424	25.174	1.59389	26.2005	0.245341	15.0516	0.990952	44.1438	1.99168
0.834167	15.8351	1.44244	21.4142	0.803554	22.5157	2.2027	26.0727	3.41759	26.2589	0.7553	14.3467	0.911441	43.5569	1.37227
0.835833	14.8173	0.939049	20.3105	1.73173	23.2234	1.04621	25.9521	2.30546	27.1756	0.53091	14.465	0.310965	43.6691	1.62682
0.8375	15.9018	1.43932	19.717	1.03337	21.6537	1.22118	25.6388	2.90895	27.3757	0.320113	13.9689	0.665945	44.858	2.48837
0.839167	14.4805	0.31619	20.9637	0.867639	23.1828	2.42045	26.5899	2.27608	26.7176	0.456821	14.472	0.993542	45.4079	2.13526
0.840833	14.7106	0.690926	21.4738	1.46649	22.5396	1.71765	25.3937	2.09204	27.6213	0.485675	14.5027	0.4142	43.8661	1.70487
0.8425	14.8053	0.691677	20.2335	0.924918	22.9411	1.58081	26.0314	3.35232	27.4619	0.766762	14.4342	1.22497	44.6651	1.71222
0.844167	14.9539	0.942857	20.1733	1.4461	22.6809	1.32274	26.1418	2.54914	27.091	0.311787	14.5747	1.53989	45.5654	1.483
0.845833	14.9803	0.684962	20.8874	1.75586	23.6954	1.77845	25.1244	2.85636	27.6563	0.509262	15.3321	0.567291	44.2998	1.64864
0.8475	14.5387	0.1242	20.7324	0.93759	21.9185	1.08754	25.5971	3.0117	27.1275	0.863621	14.6047	0.288512	44.3497	0.741515
0.849167	15.0698	1.12416	21.3971	1.28535	22.7213	0.725648	26.4868	2.83229	27.8875	0.916707	14.7037	0.97332	44.332	3.01224
0.850833	14.9883	1.30588	20.6959	1.10185	22.5398	1.70121	26.0844	1.71126	27.661	1.48692	14.9634	0.574531	44.9115	1.04512
0.8525	14.8676	1.1388	21.0166	0.633822	22.9491	0.480255	26.2088	2.15585	27.0017	0.319856	14.2358	0.816887	44.7642	2.22338
0.854167	14.6546	0.738866	21.2008	1.14798	22.3373	1.69802	24.7967	2.94273	27.693	0.874626	14.1715	0.87166	44.456	2.44364
0.855833	15.0436	0.822897	21.2212	1.00073	22.717	1.47753	26.0299	2.7391	27.5683	0.957771	15.2753	0.799482	45.3519	2.50138
0.8575	14.6593	0.976066	21.2454	0.352548	22.6793	1.70086	26.0532	1.63079	28.6124	1.25322	15.143	0.898949	45.5961	2.4309
0.859167	14.6155	1.85603	21.9402	0.713574	23.3034	1.47116	27.0903	2.59037	28.0124	0.863362	14.6494	1.09383	44.3164	1.14696
0.860833	14.7281	0.254408	21.7585	0.802529	23.856	1.86371	26.4201	2.50678	27.8765	1.28567	14.6012	0.617568	44.4039	2.72376
0.8625	15.0598	0.572299	21.0912	2.3609	23.6942	2.80414	25.6744	3.24166	27.844	0.36142	15.2563	0.865038	45.0392	2.16396
0.864167	15.3556	0.514742	21.2677	1.12798	23.1315	1.54003	27.0092	3.46524	27.9877	1.06377	14.4012	0.37364	45.9461	1.96479
0.865833	15.2624	0.29875	21.5872	1.26062	22.993	2.10132	26.329	3.40189	27.9792	0.475255	14.7602	0.575775	44.747	0.705707
0.8675	15.5852	0.598931	21.0035	1.1365	23.6299	1.59605	26.3378	1.95513	27.525	0.524152	15.0184	1.37266	45.1555	1.539
0.869167	15.4068	1.1912	21.3466	1.62229	24.2385	1.52312	25.916	2.45611	27.5493	1.42269	14.8786	1.23585	45.2833	1.90243
0.870833	15.0724	0.396026	20.9558	1.48892	23.0551	3.05793	26.0278	2.22291	27.9093	0.426302	15.1054	0.484236	47.1102	2.02807
0.8725	16.3585	0.603523	21.2606	1.07826	22.9781	1.54483	26.466	3.13	27.805	0.559256	15.3042	0.547454	43.8561	3.04917
0.874167	15.7688	0.466078	21.8791	1.30033	23.5147	1.79186	26.7357	2.52406	28.1052	1.47914	15.2033	0.591775	45.4724	1.28947
0.875833	15.8144	0.788111	21.0844	1.01522	23.6032	1.79179	26.3505	2.13482	27.8875	0.418193	14.8408	0.724471	45.6396	1.98203
0.8775	15.603	0.746203	21.6114	1.5268	23.1039	2.17633	26.8429	1.70262	27.8107	1.28492	15.529	0.926579	44.6554	2.10669
0.879167	15.6059	0.178192	21.7262	1.26738	24.3414	3.28461	26.6164	3.02175	28.2305	0.848479	15.049	0.980921	43.9307	2.49204
0.880833	15.6471	0.512655	21.3939	1.02121	23.1998	1.91235	25.5581	2.22553	28.5386	0.432339	15.2175	0.943533	45.3754	1.95587
0.8825	15.9312	1.31072	21.913	1.35393	24.2673	1.80316	25.8373	2.47394	27.6328	0.243553	15.0108	1.45124	46.0276	2.17081
0.884167	15.4276	1.21483	21.7783	1.52414	23.6634	0.684625	27.1884	2.75338	28.1837	0.437922	15.0328	0.756869	45.6223	1.72409
0.885833	15.6321	0.748358	21.5232	0.789442	23.6604	1.90777	26.6146	3.11788	28.8401	0.624633	14.9217	0.90012	46.1208	2.10714
0.8875	15.5687	0.683161	21.0948	2.4994	24.7496	2.87871	26.2732	2.8855	28.2752	0.511795	15.7835	0.883893	45.217	1.24834
0.889167	15.7827	0.489822	21.3584	1.77574	22.8333	1.3997	27.008	2.85166	28.5806	0.865447	15.3177	0.910316	45.8169	3.25816
0.890833	15.6433	1.88711	21.7226	1.61452	24.4033	1.82931	27.0605	2.86284	28.8221	1.05431	15.3405	0.583072	47.0151	1.50865
0.8925	15.8682	0.990893	22.0929	1.13058	24.0823	1.87672	25.7994	2.97506	28.8098	0.663329	15.2892	1.5817	46.0927	1.09079
0.894167	16.6821	1.18929	21.6817	1.88799	23.6099	1.47581	26.466	3.0926	28.8511	1.19073	14.6058	0.796572	46.4421	0.619391
0.895833	15.4108	1.34906	21.2585	2.82371	23.8138	2.58374	27.5816	2.33299	28.0311	1.01609	16.4237	0.640222	46.0814	2.54857
0.8975	16.0165	1.20174	20.7991	1.31593	23.9831	1.80673	26.2644	2.60902	27.9696	1.71669	15.3041	0.882394	45.3392	1.99178
0.899167	15.3151	1.21479	21.4354	1.65426	23.8944	1.47284	26.2663	2.05036	28.1681	0.440109	15.2099	1.43563	46.4261	2.49159
0.900833	15.9363	1.00886	21.7288	1.57468	24.0761	2.14858	26.8565	1.84776	28.767	1.41711	15.0283	0.549407	45.2584	2.67405
0.9025	15.8923	1.27213	21.2374	1.23318	23.3335	2.03497	27.2765	2.90067	28.7558	0.672045	15.1261	1.07498	45.3514	1.77573
0.904167	15.7859	0.833666	22.234	1.40976	24.0122	2.83713	26.611	2.49048	28.8073	0.751	15.7599	1.12244	46.1263	1.61458
0.905833	15.8248	1.50002	21.7249	1.44399	23.2563	1.93312	27.5884	3.27001	28.5004	0.350939	15.0594	1.10028	46.1637	2.61479
0.9075	16.3025	2.25554	22.1245	1.20759	24.7674	2.1844	27.0909	3.93756	29.6349	0.601294	15.3962	0.18429	46.7058	1.05319
0.909167	15.361	0.167822	22.5097	0.659408	24.2739	2.60433	26.932	3.40358	29.4016	1.03968	15.2	0.401735	45.9718	2.56434
0.910833	15.6214	0.921217	22.2601	1.21295	23.4671	1.87981	26.9571	2.72809	28.0229	0.850801	15.7466	0.506572	46.0933	1.9512
0.9125	15.5206	1.71305	22.1869	1.41214	23.7093	2.59701	26.1032	2.7922	29.2465	0.640235	15.8382	0.492582	47.0248	1.85778
0.914167	15.9082	1.26378	21.8736	1.78677	24.0114	2.10066	26.9636	3.04997	29.4161	0.429771	15.2385	0.596945	45.2737	2.15735
0.915833	16.2755	0.421222	21.7536	1.63466	24.0485	2.32743	26.6016	1.77888	29.5056	0.7387	14.7631	1.15446	44.9738	2.18477
0.9175	15.8633	0.58013	21.7167	1.48658	24.4174	2.20497	26.9105	2.38558	29.1036	0.759866	14.8035	0.951724	46.0044	2.96248
0.919167	15.7838	0.907524	22.2832	1.38526	24.1471	2.1017	27.5066	2.83202	28.9519	0.618276	16.0244	1.15324	46.1388	2.42155
0.920833	14.7429	0.430618	22.481	0.947612	24.6569	2.56731	27.0112	3.08286	29.0501	0.752699	14.7052	0.758135	45.5603	2.50731
0.9225	15.6004	1.15643	22.3636	1.53607	24.1656	2.73543	28.2149	2.81892	29.2544	0.232444	16.0969	1.06517	47.9018	1.07867
0.924167	15.7658	0.677548	22.7664	1.61858	23.9036	1.56451	27.3477	2.37196	30.1546	1.96749	15.7406	1.50852	46.3508	2.73235
0.925833	15.5395	1.18174	21.9881	0.892483	23.9973	1.12833	26.4934	2.64925	29.6423	0.842983	16.8047	1.00008	46.3588	1.4418
0.9275	16.2628	0.78808	22.254	2.06144	24.5682	1.51681	27.1502	0.817338	29.2747	1.1289	15.327	0.244234	45.5642	2.71412
0.929167	15.7361	1.19726	23.2448	1.24448	25.0417	1.53852	27.4614	2.25575	29.1745	0.672941	15.7563	0.236585	46.3852	2.74384
0.930833	15.7402	1.15082	21.8056	0.894533	24.8247	1.6254	27.512	2.58686	29.2164	0.852753	15.7538	0.636167	46.2498	1.72546
0.9325	15.8588	0.985659	21.4749	1.5222	24.57	2.65607	27.987	2.084	29.4988	0.898833	15.5616	1.22794	46.3944	1.21017
0.934167	15.6373	0.691225	22.6974	1.2374	24.1907	1.33833	27.4332	3.07629	29.5207	0.182191	15.3309	0.398286	47.211	1.7184
0.935833	16.5855	1.26506	22.7818	2.24254	24.523	2.18544	27.2771	2.61766	29.1722	0.321797	16.4	0.504694	47.5193	1.09736
0.9375	16.3731	1.46554	22.046	1.45818	24.5701	1.46983	27.1368	2.11885	29.4865	0.22911	15.2736	0.703214	47.3981	2.76935
0.939167	15.7309	0.841321	22.6317	1.97447	24.3704	1.4741	28.1453	2.34116	29.1795	1.14298	16.1746	1.00153	47.1772	0.821998
0.940833	15.595	0.91382	22.8599	1.68334	24.2255	1.52233	27.8988	2.28371	29.6458	0.575029	15.6894	0.59405	48.0254	2.25282
0.9425	15.5168	1.52503	22.1164	1.05958	25.5582	2.3941	26.7611	1.91033	29.6616	0.695652	15.795	0.965391	47.0954	2.07919
0.944167	15.5678	1.68216	23.0429	2.14864	24.9524	2.42835	28.3855	3.80318	29.4914	0.469653	16.1853	0.557562	46.4926	2.11152
0.945833	15.6442	1.87066	22.9762	1.05453	25.0871	0.459507	27.5699	2.41711	29.1424	0.770926	15.6307	0.858456	47.6628	1.60293
0.9475	17.2363	0.627648	23.0729	1.58865	24.8549	1.42327	27.8535	3.06849	29.5203	0.533783	15.8329	1.10986	46.757	1.97621
0.949167	15.8635	1.14576	22.0162	1.17275	25.2885	1.84848	28.388	1.72279	30.4414	0.80051	16.0703	1.07696	47.2519	1.493
0.950833	16.6984	0.490701	22.8853	1.17099	25.2183	2.80882	27.6506	2.39289	29.7615	0.87223	15.9515	0.867537	46.6138	1.43238
0.9525	16.6384	0.713205	22.7783	0.966431	24.8332	1.33375	29.1126	2.50384	29.4217	0.758303	15.9744	0.845082	47.4338	1.99839
0.954167	16.61	0.653146	22.409	1.41286	25.3635	1.82412	27.2433	1.84259	30.1135	1.30112	16.0701	1.39899	47.543	1.81313
0.955833	16.2108	0.864772	23.6638	0.887883	25.0045	2.05024	28.2805	2.65275	29.4183	0.562577	16.6663	1.21627	47.6357	2.17867
0.9575	15.9075	1.42921	22.8203	1.18042	24.4647	2.76141	27.5187	2.08543	29.671	2.14026	15.8088	1.63232	48.0237	2.1455
0.959167	15.9858	1.75512	22.3477	1.27702	25.6699	1.73021	28.5319	3.83444	29.4283	0.741815	15.8675	1.41695	46.9046	1.24386
0.960833	16.9186	1.27579	22.8364	1.77104	24.8387	1.1717	29.5028	2.6171	29.7781	0.86909	16.1911	0.944074	47.9118	1.24475
0.9625	16.7152	1.42467	22.8274	1.63003	24.9992	1.943	28.4576	3.92727	29.4141	0.657162	15.9601	1.26538	46.9667	1.66944
0.964167	17.0672	1.44358	23.0464	1.3683	25.4175	2.38483	28.1625	3.84564	29.6507	1.64195	15.87	0.663194	47.0601	1.88526
0.965833	16.8558	0.641376	23.6015	0.72876	24.7204	1.93887	27.5281	1.91512	30.5156	0.468912	16.2809	1.41996	47.6659	2.80215
0.9675	16.6197	0.83891	23.1143	1.74921	25.6648	2.52876	28.8683	3.62462	29.9948	1.01133	16.0806	1.31352	46.2526	2.23447
0.969167	16.3217	0.901757	23.063	1.07508	25.0266	1.92809	28.1311	2.84177	29.6174	1.06738	15.8677	0.979948	48.9657	1.78512
0.970833	16.0522	1.91141	23.058	0.78137	25.9854	2.39575	28.1492	2.58121	28.6939	1.10677	15.9492	1.22445	48.5954	1.4634
0.9725	17.2169	1.25704	23.4164	1.01673	25.0204	2.10263	28.5481	2.58735	30.5315	0.979186	16.4826	1.01087	48.9127	2.12984
0.974167	16.6745	0.448682	23.2858	1.03287	25.2316	1.6328	28.6811	2.96369	30.1306	0.416382	16.2397	1.05757	48.1194	1.56035
0.975833	16.6578	0.672016	23.9179	1.17801	25.4334	1.40836	28.4552	1.62728	30.4516	0.305248	16.2603	0.441353	48.8605	1.48857
0.9775	17.1443	0.664067	23.5705	0.257194	25.0879	1.82404	28.5684	2.57454	30.1183	1.38207	17.086	0.295445	47.9409	1.53903
0.979167	16.9425	0.164603	24.3614	2.18277	26.0304	2.49016	28.939	3.32815	30.1007	0.589006	16.1624	1.00606	47.3603	1.8899
0.980833	16.6149	1.85638	23.6158	1.16044	25.7241	2.98657	28.4434	2.33128	30.9675	1.58195	16.7733	0.755385	47.8741	2.32712
0.9825	16.7024	0.530124	23.4784	0.481029	25.4035	1.73538	27.5565	2.36338	29.213	0.541534	16.9015	0.65723	48.7346	1.76742
0.984167	16.2851	1.02342	23.4597	1.66902	25.4012	1.61581	28.2992	2.89117	31.1403	1.12695	16.2034	1.2731	47.5144	1.8297
0.985833	17.4398	1.27522	23.9432	1.37833	25.4133	2.36692	29.0757	3.01232	29.5441	0.901916	16.5967	0.836806	47.9875	2.8486
0.9875	16.9353	0.185502	22.7774	1.74847	26.2125	2.30049	29.3667	2.10706	30.3753	0.988143	16.5805	0.690683	48.2049	2.3367
0.989167	16.3633	0.560118	23.8917	0.890327	25.5431	0.732591	28.7628	2.65355	30.6322	0.274156	16.9108	0.862161	47.6175	2.56319
0.990833	17.1663	1.28509	23.0142	1.05018	24.7351	1.61891	28.5096	1.39442	29.736	1.38291	16.5906	0.825593	48.6551	0.996231
0.9925	17.3906	1.36838	23.7325	1.82706	25.6148	1.74329	29.2573	2.68198	30.167	1.33456	16.664	0.424459	48.4932	1.88228
0.994167	16.8837	1.69026	23.4853	1.41442	24.6993	1.05469	28.2761	1.59461	30.6188	0.967667	16.5926	1.56151	48.232	1.2536
0.995833	16.5637	1.15236	24.313	1.90627	24.8483	1.06551	28.8375	2.40287	30.4681	0.199217	16.5177	0.842977	48.4299	1.4922
0.9975	17.0631	1.54329	23.2973	0.574866	25.4816	2.79997	28.7846	3.14081	30.302	0.376789	16.2741	0.386273	47.7159	1.76015
0.999167	18.1031	2.69231	24.0576	0.809656	25.3582	0.952977	28.4349	2.40664	30.7793	0.966097	16.9792	0.738616	48.6938	2.02356
1.00083	17.3706	0.558513	23.6059	1.37049	26.1951	2.0605	28.5699	1.83634	29.9501	0.545827	16.3914	0.890591	48.4254	2.21561
1.0025	17.423	0.226716	23.7388	2.35868	25.9974	2.86335	28.2815	3.46654	31.3023	0.34444	16.9055	0.58291	48.2096	0.961927
1.00417	17.5769	1.33081	23.335	1.01155	26.7091	2.39399	29.4199	2.53416	30.4402	1.4403	16.9988	0.114163	48.8165	1.90455
1.00583	17.7068	0.225436	24.0472	1.79519	26.4003	0.830742	29.2603	2.69107	31.449	0.606833	17.3189	1.3387	48.5129	3.04527
1.0075	17.2702	0.895344	23.5203	1.16806	24.9054	2.32097	29.3006	3.0974	31.1432	0.522829	17.2774	0.706059	48.5406	1.00278
1.00917	17.1525	0.997805	24.0421	1.35635	26.3732	1.10613	28.2875	1.52476	30.0646	1.02838	16.8261	0.727603	49.6045	1.71381
1.01083	17.1288	1.03145	24.456	1.13362	25.3644	1.94428	28.6786	2.52703	31.3957	0.419044	16.4231	0.66175	48.2587	1.87536
1.0125	17.5633	0.992411	24.3196	1.51667	25.4212	2.17783	29.5283	2.4567	30.951	0.632195	17.2185	1.21525	47.2473	1.53531
1.01417	16.2973	0.675153	24.0788	2.44952	26.0433	2.7694	29.664	3.71522	29.9888	0.651335	16.3212	1.28717	48.0732	2.13632
1.01583	16.3254	1.35322	24.2668	1.21324	25.3826	2.47179	29.2991	2.60191	31.3637	1.15194	17.0505	1.46875	48.6434	1.34679
1.0175	17.2085	1.41139	23.9655	0.697708	26.5503	1.89815	29.362	3.00081	31.016	0.857289	16.7583	1.0801	48.006	2.246
1.01917	17.1706	1.6417	23.9152	1.19054	25.8388	1.95209	28.1579	2.70691	31.0613	0.452121	16.7748	1.37824	49.6619	0.853358
1.02083	17.1062	0.664491	24.2726	1.58876	25.3874	1.71352	29.3753	2.93072	31.0674	0.84892	17.1278	0.708725	49.766	2.67251
1.0225	17.8821	0.699498	24.4091	1.39904	25.5146	1.74439	28.9565	2.77176	31.0297	1.27281	17.7396	0.668659	48.6682	1.966
1.02417	17.9224	0.617386	24.2526	0.575189	26.4526	2.51477	29.711	2.88728	30.9206	1.29711	17.1673	1.23925	48.661	1.18592
1.02583	17.2529	0.257019	23.5979	1.67333	26.2735	2.07807	29.1498	2.78649	31.6249	1.56622	17.1772	1.01258	49.2885	1.90921
1.0275	17.2627	1.67141	23.5666	1.80419	27.0031	1.17667	29.1467	3.09492	31.0102	1.18546	17.0393	1.56877	49.5701	1.6443
1.02917	18.3223	0.30961	24.7957	1.22787	26.4292	1.64331	29.1904	2.49165	31.1064	0.547633	16.4749	1.0219	48.0996	1.69057
1.03083	18.5204	1.55666	23.9474	1.14012	25.3819	2.65955	30.1609	3.69209	31.3492	0.988462	16.6416	0.44591	48.5065	1.94635
1.0325	17.3012	1.07632	24.0773	0.885985	26.4236	2.2869	30.2555	2.83195	30.6123	1.54123	16.9285	1.40049	49.1645	0.595171
1.03417	17.7514	0.421529	24.4519	0.99017	27.0297	1.89669	30.0504	3.90771	30.5499	0.267005	16.8404	1.2422	49.0716	1.55887
1.03583	17.4836	1.02475	24.5248	1.38392	26.8728	2.13544	30.7842	3.12338	32.1833	0.996672	16.5868	0.508055	49.741	1.982
1.0375	17.5262	1.34701	24.2234	1.2465	26.5393	2.20668	29.2312	2.63107	31.1194	0.403159	17.3013	1.24059	50.2381	1.62124
1.03917	17.1073	1.05669	23.9455	0.926704	26.0946	1.96703	29.2271	2.73448	31.6887	0.580235	16.8783	1.06625	49.8005	1.48212
1.04083	17.5446	0.884977	24.8703	1.3444	26.294	2.33614	29.8113	2.88599	31.7063	0.532934	16.9107	0.646052	50.0415	1.21199
1.0425	17.8458	1.3196	23.7574	1.82265	26.6476	2.16962	29.3711	2.95483	32.1991	0.787398	16.8928	0.771347	49.378	3.17624
1.04417	17.6451	0.128775	24.0397	1.22948	26.8137	1.87683	29.9325	2.45191	30.9329	1.96044	17.2095	1.018	50.3856	1.77087
1.04583	17.5423	0.564963	24.2099	1.12014	26.2598	2.09356	29.9013	3.23212	31.1082	1.20986	17.849	1.03155	49.7742	1.66204
1.0475	17.934	0.533592	24.5115	1.36425	26.6681	1.74315	29.9077	2.69203	31.0524	2.22775	17.4211	0.318789	48.3362	2.42686
1.04917	17.6774	0.912191	24.8266	2.37408	27.0224	2.68502	29.8367	2.67513	31.645	1.81357	17.3079	0.913844	49.7491	1.73507
1.05083	17.9788	1.5749	23.6096	1.28522	27.1669	1.8674	30.5429	2.49118	32.1027	0.804357	17.4137	0.323368	49.0308	2.13005
1.0525	17.2372	1.08615	23.7572	1.07986	26.5122	1.48112	30.1431	4.14233	31.2533	1.02758	17.3263	0.67162	49.5884	2.52025
1.05417	18.1502	1.09812	24.8293	1.44572	27.0312	1.99739	29.5027	2.78127	31.7576	1.12856	17.9277	1.1138	49.6718	2.4067
1.05583	17.5986	1.5564	25.2264	1.27627	27.4424	3.62765	29.9088	3.00016	32.2633	1.36538	17.4466	0.874762	50.0097	2.05901
1.0575	17.6956	0.338486	24.4856	1.13444	26.7277	1.80828	30.1821	3.88533	32.4198	1.06198	17.8118	0.400923	48.9703	1.46043
1.05917	18.1533	0.820514	24.508	1.97012	26.2965	2.46125	30.2556	2.8646	32.1053	0.600116	17.3129	0.473627	48.736	1.97082
1.06083	18.2037	0.232778	24.1399	2.00086	27.0024	2.09587	29.7183	1.88093	32.124	0.683561	17.5435	0.27937	49.9282	2.31363
1.0625	17.7308	0.297025	23.8492	1.84772	26.7613	0.87451	29.8268	3.15519	31.5408	0.948921	17.3889	0.797027	50.1764	2.17796
1.06417	18.0609	1.11916	24.5549	0.461572	27.0782	2.34402	29.6604	2.45697	32.6807	0.290018	17.8441	0.823997	49.7095	1.61433
1.06583	17.1305	1.05114	24.7322	1.23061	26.9908	0.603849	30.0265	2.7493	31.9206	1.0314	17.2001	0.529568	50.3849	2.38437
1.0675	18.8085	0.727045	24.2928	2.10564	27.1041	2.32762	30.9205	2.46475	31.2887	1.48213	17.1084	0.566166	48.5517	2.65271
1.06917	18.8826	0.557995	24.0045	1.52649	26.7856	1.99906	29.3828	3.53896	31.9192	1.04802	18.0354	0.71491	50.081	2.53611
1.07083	18.3757	1.68383	24.43	1.51707	26.5128	2.64939	30.427	2.66992	30.8366	0.240313	17.403	1.45316	50.1945	2.35882
1.0725	17.6021	0.502418	25.2244	1.63601	26.5806	2.14396	30.4424	1.7023	31.7036	1.17846	17.1944	0.839392	49.3272	2.92375
1.07417	17.0392	0.827016	24.7556	1.27983	26.6982	2.84112	29.2663	2.43038	32.2561	1.45955	17.4164	1.30514	49.478	1.66234
1.07583	18.054	1.0709	24.4698	1.97052	26.9344	2.11161	31.5826	3.25316	32.2579	0.799323	17.6417	1.0684	49.1674	2.73067
1.0775	17.4806	1.3414	24.5896	0.531397	27.257	1.38684	30.1	2.24295	32.0612	1.09075	17.8601	1.40125	50.4817	1.83864
1.07917	16.9754	0.973774	25.2259	1.42591	26.8836	0.862701	31.2024	3.95555	31.2225	0.771852	17.6938	0.99946	50.9807	1.84081
1.08083	18.2884	1.82239	25.0651	1.17103	26.2746	2.38999	30.8158	3.57604	32.4063	0.64125	17.848	1.11908	50.1602	0.993303
1.0825	18.5852	1.18939	25.799	2.34128	27.4519	2.839	30.5122	3.03097	32.5175	0.332665	17.6123	1.08557	49.9085	2.24064
1.08417	17.3179	1.21257	24.1692	1.47074	27.3218	2.53695	30.6128	2.70971	32.6166	1.36905	17.5878	0.3321	50.3486	1.08871
1.08583	18.0377	1.55726	25.5883	2.01295	27.7096	2.77041	30.5431	2.26299	32.6347	0.56731	17.6255	0.722586	51.1173	1.95783
1.0875	17.2533	0.925339	24.7698	0.869878	28.0351	2.7529	30.17	2.38852	32.657	1.21807	17.8185	1.68179	50.6361	2.81219
1.08917	17.5605	1.06399	24.928	1.6041	27.7415	3.03171	30.7009	3.55441	31.2871	0.490008	18.1128	0.616166	50.3829	2.51346
1.09083	18.3752	0.239207	25.1273	1.57038	27.7545	2.25036	30.4917	2.98238	32.6169	0.964582	18.3633	0.414687	50.5224	1.49945
1.0925	17.81	1.1657	24.266	1.40648	27.4267	1.61882	30.7147	2.5576	32.2689	1.22971	18.2732	0.713088	50.8916	2.63719
1.09417	18.7515	1.47313	24.9858	0.972665	28.6021	2.82981	30.961	2.53766	32.1949	0.542354	17.944	1.21123	49.7061	1.86389
1.09583	17.9075	0.862051	25.0715	2.04207	27.9977	3.19801	30.4708	2.98814	33.0559	0.604402	18.2322	1.35957	50.1876	2.82879
1.0975	18.4861	0.937156	25.16	1.65309	28.3756	2.19279	31.0269	2.37715	32.8373	0.758419	18.1956	0.311234	50.6921	2.98234
1.09917	18.4861	1.882	25.1231	1.10701	27.9883	3.11037	30.5338	2.56223	32.6045	0.410026	17.9589	0.652144	50.8559	2.67184
1.10083	18.3135	0.539721	24.8417	2.05685	28.3184	3.50164	30.5268	3.46042	33.052	0.910032	18.293	0.644045	51.1848	2.62549
1.1025	18.4376	0.51482	24.8631	0.8372	27.7016	2.36173	31.0292	2.14417	32.4324	0.0525108	17.4192	0.597377	50.6757	0.955752
1.10417	18.2859	0.636221	25.0021	1.74043	27.0929	2.03109	30.1547	2.7142	32.4797	0.774188	17.6865	0.883761	49.529	2.17605
1.10583	18.1556	0.80579	25.4178	1.37129	28.3731	3.13688	30.592	3.27647	32.8019	0.549057	17.677	1.26003	51.0686	1.62132
1.1075	18.761	0.22833	24.7291	1.30798	27.7412	2.54699	31.5154	4.16172	33.554	0.345233	17.893	1.34923	49.7624	3.30296
1.10917	17.6317	0.252111	24.7082	1.93148	28.2449	2.15664	31.2276	3.55603	33.0591	0.842319	17.9972	0.892617	51.7514	2.57603
1.11083	19.5076	0.651241	25.094	1.50376	27.8646	2.01332	31.2466	3.1129	32.1082	0.542792	18.307	0.564326	51.6603	1.7206
1.1125	18.8445	0.735437	25.1812	1.3288	27.5144	2.33327	31.4743	2.67255	33.7568	1.44462	17.5628	0.592282	51.4629	2.4784
1.11417	18.354	0.60375	24.6754	2.76402	27.3616	2.36335	30.9004	2.68533	33.2635	0.840802	18.285	1.13975	52.03	2.42655
1.11583	18.1115	1.87735	25.273	1.00867	27.6171	2.22058	31.2616	2.86615	33.7056	1.72183	18.3105	0.826899	50.7529	2.47548
1.1175	17.8091	0.505003	25.4203	1.54665	28.1716	2.47584	30.7689	2.30786	32.1315	1.36219	18.7184	0.925676	50.9404	1.92824
1.11917	18.9116	0.583946	25.8469	1.00308	28.15	2.37111	30.4358	2.18	33.3433	1.13979	17.8967	0.66865	51.6298	2.16482
1.12083	18.9354	1.48426	25.8598	2.73724	28.2939	1.6981	30.9062	2.64141	32.6234	0.743078	18.1718	1.32561	51.8378	2.0121
1.1225	18.3332	1.50071	24.9588	1.72085	27.3866	1.70129	31.3703	3.883	32.7539	0.427792	18.402	0.847127	51.2422	2.69722
1.12417	18.468	0.873579	25.0015	1.16904	28.3101	2.25131	31.5921	2.73133	32.9755	0.803439	17.9656	1.58813	50.5304	1.83301
1.12583	18.3291	0.89558	25.7885	1.52926	27.842	2.47505	31.3023	3.50766	32.7228	0.65685	18.8333	0.795872	50.5646	2.74554
1.1275	19.5129	1.30609	25.2296	1.55415	28.6475	1.74709	32.5474	3.31782	32.792	0.551104	17.9236	0.980945	50.4951	3.11396
1.12917	18.4977	1.05238	25.1205	1.17845	27.5725	2.5085	31.5347	2.52251	32.4421	1.31193	17.8987	0.928139	51.0535	2.52526
1.13083	17.9306	0.973112	25.3553	2.08002	28.1401	2.15527	31.808	3.16201	33.5426	1.1756	17.9829	0.707334	51.5847	3.26768
1.1325	18.8696	0.882031	25.7478	1.27357	27.9857	2.60812	32.1877	2.63614	33.6039	1.08901	18.1439	0.572554	51.3788	1.02999
1.13417	19.855	1.22198	25.9606	1.64177	28.7588	2.83155	31.3776	2.38124	33.7449	1.59926	17.9833	1.47918	51.1262	2.25046
1.13583	18.7901	1.09574	25.435	1.87473	28.3282	2.51041	32.5931	2.80429	32.7022	1.58599	17.7463	1.08474	51.743	3.162
1.1375	19.0449	0.622194	25.4687	1.72451	28.7037	3.27197	31.0103	1.87461	32.1264	0.975808	18.6444	0.689479	50.9734	0.597089
1.13917	17.577	1.76178	26.042	1.68268	27.5356	2.05431	31.5889	1.90685	33.419	1.57892	18.1837	0.588168	51.9919	1.76453
1.14083	19.0658	0.802828	25.9316	1.30124	28.063	1.26197	31.0966	2.19308	33.4555	0.553994	18.6161	1.44384	51.1019	0.829684
1.1425	18.4513	1.32838	26.0255	1.80437	28.3958	2.89044	32.4043	3.4474	34.0424	0.982464	18.3657	0.137778	50.7328	1.2026
1.14417	18.4159	0.925703	25.8623	1.7595	28.431	2.32265	31.4618	3.21416	32.9489	0.351311	18.7957	1.03911	52.5424	0.66893
1.14583	19.1573	0.379279	25.6949	1.65904	28.7987	2.15381	31.6067	3.49615	32.9657	1.20873	18.4077	1.2072	51.2417	1.40255
1.1475	19.5131	1.08129	25.4072	1.39145	28.569	2.59061	32.5078	2.87176	33.1978	0.0921491	18.2168	0.975138	51.8317	1.74344
1.14917	18.0538	1.15482	25.8909	1.2418	29.6026	3.40705	32.0783	3.4669	33.0637	1.59116	18.9621	0.98432	51.8818	2.30269
1.15083	18.6095	1.22764	25.8663	1.76529	28.2283	1.80604	31.6903	2.04816	33.6202	1.08828	17.9088	0.694557	51.525	0.586119
1.1525	19.6455	1.41604	26.0382	1.49804	28.0733	1.27481	31.6631	2.56501	33.6861	0.932311	18.624	0.54956	52.3595	1.62862
1.15417	19.725	2.03201	26.1834	1.37437	28.7247	2.31516	33.032	2.37491	32.1791	1.45456	18.7821	0.723635	51.842	2.01879
1.15583	18.4413	0.744351	26.3209	1.14513	28.7284	2.92526	32.3507	2.85506	33.4435	1.24291	18.6469	0.685242	51.8178	1.73169
1.1575	18.5428	0.751291	25.3536	1.53358	29.2213	2.90867	31.9728	2.73257	33.7663	0.475787	18.395	0.732563	52.819	1.51323
1.15917	19.6965	1.17913	25.6235	1.49347	28.4782	2.89321	31.1558	1.83463	33.2451	0.427616	18.9824	0.791927	51.3377	2.50937
1.16083	18.538	0.85544	25.893	1.61175	29.0849	2.52408	31.8406	2.41782	34.7478	1.06364	18.3366	0.269732	51.999	2.68703
1.1625	19.1352	1.12304	25.8657	2.14021	27.7355	1.63973	31.6533	2.94126	34.0567	1.20713	18.9439	0.832694	51.7154	1.38466
1.16417	19.465	0.81642	25.9018	1.97837	28.917	0.925379	31.3846	2.84561	33.6777	0.8951	18.7947	0.804825	52.5096	1.81426
1.16583	19.1774	1.84428	26.7528	1.35637	29.2443	1.97964	32.813	3.882	33.6992	0.848915	18.7652	0.807562	51.6032	1.87333
1.1675	18.7654	1.80477	26.1988	1.56077	28.1799	2.94682	32.9819	3.63832	33.2639	1.13816	18.6335	1.22924	52.5029	2.78493
1.16917	19.8235	0.726956	26.0874	0.728978	28.5142	3.11807	32.0679	2.12161	33.5519	0.970037	18.7177	0.629597	51.3855	1.75476
1.17083	19.4163	1.05915	25.8606	1.79158	29.0315	2.86996	32.4548	3.10624	34.9302	0.49171	18.5482	0.45917	51.9969	2.00054
1.1725	19.5113	2.37119	26.6522	1.90779	29.5424	3.24382	31.938	1.93815	33.1538	0.741412	18.4967	0.076022	51.0659	2.60293
1.17417	19.7893	0.753167	25.6905	1.45023	28.7072	1.67034	32.0884	3.14081	33.0924	0.607008	18.5918	1.26674	51.9294	2.73742
1.17583	20.1659	2.0486	26.542	2.07408	29.0387	3.4535	32.3192	3.65633	34.2933	0.954886	18.5892	1.69502	52.9361	1.79508
1.1775	19.2415	1.47129	26.2635	2.06915	28.422	1.52615	32.9932	2.28054	34.5418	0.739139	19.5197	0.467409	51.6267	1.73339
1.17917	19.9007	1.25371	26.3688	1.69223	28.6366	2.32899	32.3935	2.87218	34.3634	1.27494	19.6495	0.919328	52.0784	2.56236
1.18083	18.7833	1.24498	26.2207	1.47852	29.3392	2.17355	32.9772	3.25327	35.1266	0.709992	19.0912	0.990521	52.2746	2.01564
1.1825	18.579	0.975275	26.1522	1.54846	28.8874	1.45045	33.5568	2.98432	34.5896	0.420281	19.2667	0.679545	51.5371	1.34871
1.18417	18.8664	0.872874	27.0519	1.78921	28.9638	2.04521	32.5641	3.53803	34.25	0.758859	19.1687	0.431896	52.4457	1.47093
1.18583	17.9784	0.612738	26.2033	1.73946	28.4744	2.27677	32.9182	3.02828	34.3708	1.53438	18.9395	1.45027	53.46	2.00619
1.1875	19.5545	0.294115	25.676	0.565476	29.3868	2.02829	32.3962	1.83582	34.0481	0.877824	19.2628	0.577584	52.7042	0.406932
1.18917	19.1627	1.0626	26.4611	1.77748	29.323	1.86289	32.3992	2.90816	33.6475	0.124485	19.2961	0.648154	52.4268	1.54341
1.19083	20.662	0.751603	26.343	1.69782	29.258	1.7875	32.1116	2.61676	34.1877	1.84199	19.6293	1.32007	52.9892	2.09299
1.1925	19.2601	2.08374	26.1819	1.79121	28.6918	1.75176	33.6377	3.21514	33.8326	0.331892	19.5001	0.756811	52.8411	1.8719
1.19417	19.7999	0.412243	26.2996	1.44466	29.8651	2.13454	33.1825	1.76989	34.587	0.817567	19.1255	0.380136	52.3448	2.30143
1.19583	19.4108	1.82558	26.2838	1.25188	29.0418	2.89453	32.7468	3.61381	34.7373	0.627582	19.1545	0.493147	52.2613	2.33894
1.1975	18.612	0.880919	27.2483	1.17971	30.179	3.31791	33.0058	2.64659	34.4746	0.856731	19.7805	1.5323	52.3298	2.6308
1.19917	19.8754	1.05233	27.7012	1.70172	28.3549	3.26738	33.2941	3.23295	35.147	1.31989	19.1305	0.744621	52.4989	2.05347
1.20083	19.5605	0.551323	26.4447	1.90537	29.3179	3.08235	32.9041	3.68093	34.4433	1.53086	19.1538	0.787173	52.1728	1.42786
1.2025	19.577	0.884744	25.7698	2.10227	29.8618	2.76346	32.7398	3.27026	34.4058	0.726369	18.9303	0.348404	52.4233	2.58824
1.20417	19.2105	0.771638	26.969	1.78131	29.6934	2.84604	32.7763	1.95531	35.0245	0.244293	19.8563	1.19561	53.5844	2.22082
1.20583	18.7807	0.383728	27.0607	1.61367	29.8693	2.44992	32.6398	3.26423	34.0338	0.693068	19.5467	0.908334	53.7296	2.04572
1.2075	19.7923	1.40125	26.5759	2.50752	29.647	2.77955	33.1668	2.01584	33.9779	1.19459	19.3176	1.81718	53.7037	2.30897
1.20917	19.9082	0.716837	26.2824	1.33314	29.5022	1.45712	32.9796	2.50853	34.8388	0.579405	18.8499	0.369655	52.4736	2.58907
1.21083	19.1228	0.641236	27.0489	1.16735	28.9526	2.25853	32.9622	3.00923	34.6674	2.05148	18.2652	1.1395	53.9631	1.19743
1.2125	19.3249	0.415131	27.3086	1.50986	29.3796	1.71543	32.5803	3.48674	34.933	0.851824	20.0935	1.3446	52.9672	1.87873
1.21417	20.6455	0.405147	26.8387	1.82975	29.9255	3.12815	32.0772	2.9043	34.907	0.709714	18.9416	0.0421131	52.1944	1.99141
1.21583	20.5288	2.1241	26.5577	0.734984	29.0033	2.38384	33.5279	3.2555	35.617	0.535152	18.8557	0.994667	52.2249	1.34331
1.2175	19.8683	2.68175	26.4054	1.57312	29.5366	2.84092	33.0543	3.66548	34.4259	1.52203	19.529	0.10628	52.7469	1.77042
1.21917	19.6189	0.763896	26.2358	2.77788	30.2975	3.20003	33.7118	3.53252	35.393	1.18124	19.7659	1.04426	53.0433	1.8128
1.22083	19.7355	1.34075	27.0239	0.893128	29.2605	2.27828	32.8341	2.90755	34.6374	0.673457	19.9778	0.698067	53.6779	2.63116
1.2225	18.9712	0.295764	26.9008	1.58648	28.6365	2.83955	32.7735	2.21852	34.9043	1.22358	19.4729	0.213626	53.5212	2.37948
1.22417	19.0683	1.11246	27.1662	2.17028	29.9884	2.1716	32.8122	2.80496	34.9684	0.726913	19.4048	0.42389	52.0785	2.53336
1.22583	19.7525	0.292952	26.5876	1.28195	30.5862	3.0859	32.7168	2.92042	35.2201	1.3829	19.5222	0.796598	53.108	1.87965
1.2275	19.4619	0.104824	27.2712	1.74644	29.7912	1.94278	33.2331	3.04701	36.175	1.0012	19.6083	1.18472	52.2055	1.85816
1.22917	20.3649	0.854689	27.4055	1.69602	29.6947	2.43803	32.922	3.476	34.5965	0.97847	19.0328	0.313868	52.8297	2.37706
1.23083	19.9439	0.240506	27.89	0.996485	29.066	3.04714	33.6866	3.49658	35.162	1.26081	19.1529	1.90143	52.5768	1.94254
1.2325	19.8257	0.401857	27.1385	1.12966	29.6074	2.73121	34.1665	2.6339	35.0588	0.148665	19.1884	0.123481	52.763	0.759837
1.23417	19.107	0.849201	27.2107	1.66801	29.6309	2.21056	33.9689	3.0128	35.1151	1.15723	18.8273	0.992348	54.037	1.56908
1.23583	19.6098	1.08496	27.4945	1.39541	29.9514	2.64365	33.5463	2.49043	35.2398	1.49833	19.8303	0.74825	53.696	2.11591
1.2375	19.2605	1.52049	27.8248	2.45321	29.0382	2.10673	33.8658	2.33547	35.2641	0.602295	19.2698	0.994497	52.984	1.94111
1.23917	20.5315	1.53595	26.7743	1.69807	29.4237	1.92792	33.3882	2.19952	35.1564	0.462267	20.0594	0.667018	54.0076	2.20804
1.24083	20.55	1.23384	27.1721	1.18801	29.3199	2.75898	33.8328	2.41418	35.6728	0.653677	18.7232	0.401922	53.0501	2.75248
1.2425	20.4003	0.809756	27.0281	2.20508	30.4224	2.28681	33.3677	3.89794	36.4534	0.715165	19.6668	0.580775	54.0733	1.7165
1.24417	18.9619	2.06936	27.4019	1.21827	30.0389	3.07943	34.2108	2.99255	35.1691	1.0669	18.5143	0.745485	53.6305	3.36068
1.24583	19.7429	1.61994	28.1985	1.11042	29.6838	2.64756	33.437	2.49829	35.9015	1.40704	19.1864	1.02403	53.8458	2.17821
1.2475	20.6241	1.86541	26.7907	1.51537	30.2895	1.9395	34.7501	3.61311	35.4809	1.20725	19.9108	1.27731	53.0427	1.70416
1.24917	20.7652	0.535087	27.7086	1.68721	29.4975	2.57858	33.5166	3.15677	36.0131	1.24931	20.3088	1.58351	52.8307	3.53613
1.25083	19.6586	0.830709	27.8274	1.4305	30.3837	3.00577	33.5381	3.28802	35.3456	0.803761	20.1785	1.52144	53.7031	2.33953
1.2525	20.0432	0.761155	27.141	0.956802	30.6692	1.95302	33.1556	2.19317	36.1774	0.596183	19.4666	1.21087	52.8357	1.98019
1.25417	20.1278	1.20358	27.8686	1.96435	29.9604	1.79348	33.3312	2.06619	35.1988	1.42791	19.4846	0.716867	53.5187	1.93048
1.25583	19.5034	0.863797	27.7686	0.506576	30.3629	3.77722	34.5374	2.9783	35.9658	0.997144	19.7749	1.38853	52.939	2.30773
1.2575	19.9157	0.680574	26.7132	1.18685	29.6114	2.63131	33.0463	2.01021	35.5183	0.341124	20.1273	0.46027	53.5972	2.05776
1.25917	19.9951	0.779341	27.7534	1.67156	30.3513	3.09314	33.6924	3.49052	36.1711	0.93939	19.812	0.766191	53.1603	3.64551
1.26083	19.8392	1.30855	27.4709	2.21686	30.5541	2.32911	33.2488	2.90297	35.6685	0.435307	20.1667	0.761559	54.3693	2.03257
1.2625	20.7198	0.937812	27.5594	1.35837	30.7713	2.0982	33.113	3.68923	35.834	1.0058	19.9624	1.50608	54.353	1.23451
1.26417	21.2571	1.53791	28.0704	1.75929	29.8329	2.43835	32.9808	2.72488	36.0409	1.11098	19.6861	0.404971	53.3399	1.66035
1.26583	19.2018	1.52751	28.1915	1.14542	30.854	2.4748	33.2093	3.13482	35.6589	0.837584	20.2754	0.915647	53.6952	2.97623
1.2675	20.6311	1.91794	27.6897	0.721049	30.4972	2.84365	34.7315	2.75987	36.241	0.892207	18.9739	0.415956	54.1171	2.00165
1.26917	21.1232	1.21183	27.8167	1.47694	29.7973	1.63316	33.971	3.25979	36.4058	0.694576	19.7038	0.941457	53.4987	2.96538
1.27083	20.3604	0.815463	28.1437	0.844892	30.2622	2.16681	34.1287	4.37428	35.3732	0.711958	19.7457	0.815494	54.5795	2.09805
1.2725	20.228	1.43482	28.1617	0.719992	30.768	2.87599	33.9572	3.19625	35.9655	1.14721	19.5626	0.564337	54.3675	2.59656
1.27417	20.9662	1.99363	27.6413	2.90262	30.5459	2.57247	34.2887	2.05691	35.6882	0.507549	19.6619	1.09206	53.5768	2.13429
1.27583	20.5375	0.18713	27.6321	1.02684	30.4811	2.7193	34.2749	3.94048	37.5561	0.669082	20.0957	1.05784	54.2775	2.01213
1.2775	20.3587	0.790744	27.6169	1.2451	30.1257	3.24013	33.9965	3.01312	36.601	0.592902	19.494	0.396078	54.5877	1.82075
1.27917	20.0327	1.40408	28.5565	1.49815	29.832	2.47985	32.926	2.97092	35.7867	0.268558	20.4671	0.648883	54.7534	1.96159
1.28083	20.3882	0.221945	27.5453	0.563257	30.8845	3.32265	33.5434	3.6635	35.5858	0.631354	20.174	1.07944	53.5432	2.75149
1.2825	20.7524	1.32518	27.9618	0.802348	31.205	3.27773	34.5503	3.44263	36.1219	0.617941	19.4869	0.443614	53.8632	2.75772
1.28417	20.8133	0.83622	27.6914	1.56795	30.3455	2.99254	34.5843	3.58668	35.6646	0.231459	19.553	0.589341	53.838	1.19155
1.28583	20.0558	0.961937	27.6725	1.54729	30.7882	2.2608	34.0914	2.99662	36.5583	1.06622	20.3754	1.07353	54.2068	1.70181
1.2875	20.8997	0.846585	28.3698	0.722128	29.9938	2.06572	34.7816	2.45801	36.4595	1.39106	19.3782	0.521103	54.6147	2.00993
1.28917	20.4967	1.22378	28.1511	0.480979	31.5864	2.79082	34.1608	3.28648	35.8584	0.331236	19.7616	0.378691	54.0774	2.18858
1.29083	20.0379	2.84001	28.2623	1.90944	30.8692	2.4815	35.0189	3.26203	34.5961	0.438053	20.2126	0.981433	53.2901	0.876001
1.2925	20.1854	0.906326	28.7077	1.72248	30.4806	1.75102	34.1312	1.6321	36.2972	0.771375	20.7287	0.860789	53.6098	3.04003
1.29417	20.2275	0.516564	28.657	0.806402	30.9985	2.92137	34.3321	3.21103	36.6002	1.56651	20.2366	1.88059	53.587	3.73564
1.29583	21.2585	0.058755	28.6518	1.01118	31.2273	2.80721	35.253	4.02956	36.7285	0.78855	19.5103	0.391166	53.8779	3.75895
1.2975	20.7997	0.815353	28.6599	1.75872	30.5114	3.37767	34.559	2.48783	34.9165	1.3314	20.2898	0.450283	54.6498	1.88298
1.29917	21.37	0.807119	28.4954	1.68871	30.9607	1.91112	34.6957	1.77574	36.0632	0.950958	20.2599	1.04113	54.7559	2.95191
1.30083	20.2871	1.41235	28.6649	1.31094	30.3337	1.49109	34.1719	2.56962	36.234	0.670094	20.3632	1.29489	54.2572	3.30923
1.3025	21.5632	1.23707	28.0061	1.76751	30.6841	1.74144	34.7945	2.7689	36.9343	0.671451	20.5473	0.690488	54.6027	1.95939
1.30417	20.9884	0.22887	28.0457	2.18178	31.3043	3.32894	34.1093	2.81427	37.4033	1.15459	19.8719	0.154413	54.2461	1.8639
1.30583	19.8993	0.204631	29.0763	0.592871	30.9965	2.31904	34.2086	2.9007	36.0303	1.96977	19.8513	1.28581	54.2334	2.87128
1.3075	20.5378	0.801626	28.366	1.25675	31.2945	2.99153	35.245	3.21879	36.1408	1.9833	20.1793	1.44503	54.2026	2.15629
1.30917	20.5551	0.759813	28.324	1.86244	31.1368	3.0777	35.428	2.95787	36.3785	0.972495	20.4739	1.16619	55.3474	1.87343
1.31083	20.8254	1.01381	28.1032	1.32631	30.4657	2.67825	34.8768	3.06245	36.2186	0.822692	20.3187	0.394109	55.5143	2.45866
1.3125	20.5077	1.29878	28.6891	1.12141	31.3044	2.93911	34.1933	2.97526	36.5644	0.509112	20.3494	0.52901	53.5665	1.81992
1.31417	20.7825	1.31866	28.5215	2.10181	31.0057	1.90549	34.3747	3.22738	35.768	0.960647	20.5405	1.03945	54.2571	2.75793
1.31583	21.1425	0.471312	29.0365	1.11595	31.1852	2.69621	34.7927	1.78351	36.7131	0.819759	20.0242	0.6561	55.1529	2.45626
1.3175	20.926	0.997456	28.534	1.36651	31.6332	2.26478	34.9187	3.30552	36.1523	0.427236	20.7522	0.32945	54.1552	2.72211
1.31917	20.8294	0.628411	27.8476	2.342	31.8401	1.87787	34.6892	3.85046	35.7296	2.91792	20.0359	0.505906	54.7447	1.59033
1.32083	20.404	1.65289	27.9638	1.86693	31.443	2.00035	34.636	2.36606	36.0553	0.889735	20.8758	0.933641	54.6199	2.43319
1.3225	20.8157	0.373564	29.0675	1.94432	31.8661	3.35812	34.7897	3.43611	37.3262	1.66858	20.6303	1.79021	55.1357	2.51779
1.32417	21.4027	0.160765	28.4595	1.60239	31.5726	2.21145	34.8153	2.80948	36.999	0.838165	20.545	1.07772	54.3378	2.91267
1.32583	20.9762	0.495953	29.2087	1.57496	31.811	3.43079	35.1119	2.64416	36.8452	1.06304	20.4659	0.663117	55.1566	2.51169
1.3275	20.4169	0.746279	28.4667	1.62333	31.6622	1.90375	34.7498	2.62145	36.0765	2.20615	20.8196	0.744149	54.0381	2.23325
1.32917	21.4865	0.943057	28.3554	1.28605	31.3505	2.30526	34.5516	4.05371	37.8237	1.83209	21.0739	1.36578	55.1391	3.50623
1.33083	21.4539	0.562934	27.9126	1.87049	31.1368	1.98997	34.4443	3.58981	37.0863	0.891426	21.1412	0.546099	54.5643	2.10595
1.3325	20.3592	1.16109	27.9351	2.11744	30.9952	2.3686	35.0668	3.5232	36.9701	1.17615	20.9436	0.901189	53.7906	2.68409
1.33417	20.8523	0.099185	28.7637	1.26781	32.2981	2.70593	34.7902	3.52363	36.4561	0.680279	20.321	0.717205	55.9988	2.10658
1.33583	21.1303	0.075843	28.6954	1.19658	31.3065	1.58534	35.1621	3.46447	36.6452	0.835048	21.2829	0.641985	53.9631	2.55056
1.3375	20.5119	1.42054	28.2905	1.15575	30.8687	2.1618	35.45	3.67031	35.9743	1.3738	20.8579	1.02265	55.2946	2.11819
1.33917	20.4531	0.836002	28.8063	1.9518	31.7257	2.22945	34.4519	2.7132	36.2746	0.786315	20.3753	0.461892	54.9217	2.24649
1.34083	20.5586	1.981	28.5768	1.36849	31.2583	3.38671	35.946	3.17327	37.2003	0.479608	20.8768	0.53897	54.156	1.85264
1.3425	21.0307	1.35142	29.4609	1.27595	32.0734	3.69779	35.7253	2.51559	37.7169	1.63799	20.9614	0.920233	55.8806	1.84763
1.34417	21.2094	0.369978	28.7053	1.32961	31.5418	1.56492	36.2823	2.77646	36.2583	1.03517	20.5036	1.04664	54.9861	1.93856
1.34583	21.0301	0.431787	29.3452	0.908859	32.3298	1.7991	35.0662	2.70575	37.6823	0.716292	20.5274	1.27791	55.3177	3.00116
1.3475	22.009	1.39513	29.3501	1.84414	32.3469	3.10699	34.4532	3.73691	37.2326	1.79388	20.5186	0.793389	55.0722	2.60916
1.34917	22.0048	1.16035	28.5743	2.36651	32.5218	1.8765	35.3688	3.66199	37.5338	1.90036	20.9029	0.491284	54.2208	3.21673
1.35083	21.7884	0.226895	28.67	1.80149	30.8127	2.90632	35.6853	3.52082	36.3347	0.43507	19.9424	1.17048	56.5832	2.08668
1.3525	21.7543	0.455587	28.0477	2.18912	31.0015	3.41278	35.9793	3.98004	37.1325	0.313096	21.3712	1.12173	55.6201	1.56596
1.35417	21.2027	1.32263	29.4702	2.35877	31.6476	3.42117	35.7985	2.27614	37.2424	1.31846	21.3438	0.728408	55.1838	1.02597
1.35583	21.5296	1.71006	29.7041	1.03763	32.369	2.64104	35.5156	3.80634	36.7977	0.844908	21.1688	1.3324	56.7616	1.69282
1.3575	20.9018	0.229476	28.7864	1.11267	31.0336	1.26155	35.8474	2.24837	38.3377	0.64148	20.9012	1.02285	54.5751	2.12918
1.35917	20.8505	1.41384	28.8884	1.33741	31.7985	2.00502	35.8433	3.57961	37.9106	0.685515	20.3869	1.67726	55.2834	2.05208
1.36083	21.9658	0.893729	29.4316	1.61523	32.0116	2.90967	35.4088	2.44131	37.5331	1.17613	20.9094	0.844183	54.7404	1.91251
1.3625	20.9954	1.87778	28.6205	1.99102	31.9373	3.31085	35.9652	3.3757	37.115	0.920661	21.2915	1.80796	56.4381	2.45278
1.36417	21.3126	0.408737	29.1009	1.46656	30.8734	2.80926	35.529	3.15713	38.1991	0.429265	20.8963	1.83008	55.0502	2.57124
1.36583	22.0399	0.347005	30.402	1.25535	31.6517	2.85075	37.0842	4.74379	38.1836	0.592351	21.295	0.806316	56.6405	2.7626
1.3675	21.6206	0.432931	29.8292	1.20919	32.3157	1.46147	36.0475	2.4783	36.8944	1.67071	20.5837	0.703226	55.1464	1.82593
1.36917	20.944	0.56866	29.1986	1.65805	31.4399	2.03137	34.5566	2.92769	37.942	1.112	21.0563	0.426899	55.4953	2.61766
1.37083	21.3586	0.715852	29.6888	1.18477	32.8411	2.67057	35.7143	2.53996	37.6569	0.931201	21.1801	1.15042	54.9889	1.46947
1.3725	21.7379	0.554419	29.264	1.28669	32.28	3.02998	36.6014	3.65396	37.6931	0.702462	20.4106	0.944172	55.4755	2.79567
1.37417	20.7364	0.650629	28.9084	2.06408	31.9956	2.53903	36.7191	2.99586	37.2089	0.428109	21.0469	1.16576	56.8365	2.06195
1.37583	21.608	1.01625	28.9343	1.26745	31.8421	3.14939	36.3751	4.61021	38.3156	1.23858	20.7733	1.00132	56.1935	2.34501
1.3775	22.442	2.00531	29.0512	0.734389	31.299	2.37554	36.0824	2.3233	37.5711	0.781413	20.9644	0.817339	55.9045	2.6656
1.37917	22.2494	0.807514	29.1963	1.94579	31.8299	3.3267	36.5379	2.90183	37.7318	0.429474	20.993	1.42153	54.7966	2.92962
1.38083	23.2886	1.59585	29.4955	1.88094	31.9087	3.67066	35.9746	3.64125	37.7282	1.4454	20.5916	0.659646	55.6431	1.43493
1.3825	22.0975	0.576039	29.0888	2.10812	31.9296	3.2433	35.7275	2.881	36.9988	0.37116	21.5741	1.55027	55.5735	1.7884
1.38417	21.4071	0.706726	29.7525	2.17689	32.3448	2.76743	36.0633	3.38084	37.8178	1.03305	21.5876	1.14633	55.5931	1.73808
1.38583	21.7744	1.87451	30.3667	1.23773	32.1858	3.39407	36.7314	3.339	39.1343	0.949694	21.2694	0.857776	57.4748	2.05813
1.3875	20.629	1.55743	29.0931	1.79702	32.1627	2.51414	35.552	2.26876	37.3463	0.80645	21.2796	0.889247	54.7941	1.38365
1.38917	22.1299	1.80027	29.4281	1.32768	33.0156	2.93578	35.4273	2.91563	37.2851	0.640198	21.0774	1.23809	56.2497	1.7195
1.39083	21.8098	1.5881	29.4266	1.9061	32.5006	3.28455	35.8335	1.905	37.8179	0.774305	21.1716	1.15225	56.2244	2.77856
1.3925	21.4141	0.67335	29.109	2.11658	33.1195	2.65695	35.3866	3.98311	36.7109	0.63458	21.0878	0.241945	55.0987	1.49589
1.39417	22.2802	0.606291	29.8444	1.65545	33.3983	3.21917	36.079	2.86292	37.5896	0.668649	20.8538	0.843842	55.9724	1.82359
1.39583	20.732	1.20499	29.2079	1.59112	32.3569	2.8154	36.0837	2.97963	38.7416	0.513193	20.8743	1.45531	55.7538	1.3115
1.3975	21.3727	0.369047	29.172	1.95583	32.4728	3.38656	36.046	3.54377	38.4377	1.29606	21.8142	1.13475	56.2034	1.86697
1.39917	21.8844	0.949747	28.134	2.4546	33.023	3.46991	36.6176	2.48539	37.7442	0.289001	21.774	0.553168	56.7994	3.79223
1.40083	21.6794	0.758962	29.7436	1.59238	32.3412	2.90046	36.2662	2.52168	38.6916	0.574014	21.3657	0.239161	55.9901	1.27668
1.4025	22.1095	0.981142	29.8345	1.54555	32.5342	2.27576	36.3056	3.50801	36.8126	0.661357	21.8135	1.02902	56.0698	2.04788
1.40417	22.054	0.889748	29.4184	0.728146	32.0773	3.12573	37.0192	2.9693	38.6942	0.498658	21.2594	1.17958	56.1572	1.75152
1.40583	22.0359	0.395318	29.6222	2.20411	33.0232	1.90969	35.1554	3.17523	37.483	1.13126	21.7038	1.48041	56.0797	1.67878
1.4075	21.476	1.35856	29.4065	2.06785	32.3702	2.28074	37.043	4.01353	38.1817	1.14024	21.3821	0.532898	56.8618	2.65103
1.40917	21.8285	1.0949	29.8941	2.00153	33.0312	3.15496	37.1898	3.16401	38.5712	0.610793	21.4821	0.557729	56.3813	3.17421
1.41083	22.2986	0.670902	29.5516	1.49643	33.1286	3.02301	36.3582	3.73696	38.1259	1.13341	21.6192	1.30266	56.0928	1.28395
1.4125	22.9604	1.863	30.1532	1.77775	32.4298	3.54029	37.2547	4.0505	38.4929	0.686345	21.4637	0.350928	55.9278	1.65883
1.41417	22.0036	0.049196	29.4232	1.62029	32.7132	3.73	36.2744	2.14533	38.504	0.162507	21.2734	1.13326	55.454	2.52112
1.41583	21.2232	0.586952	30.0602	1.47082	32.1973	2.90222	37.2548	3.39523	38.1844	0.317494	21.9137	0.862583	56.5831	2.23845
1.4175	22.5719	2.56658	29.7442	2.40193	33.3315	3.01945	35.7794	3.48997	38.4313	0.348448	22.3761	1.28657	57.0297	0.792744
1.41917	21.8804	0.318461	29.8733	2.07629	33.4515	2.68004	35.8697	2.31535	38.657	1.23937	21.3973	1.29628	56.3294	1.60555
1.42083	21.931	0.426064	28.8339	1.46595	33.1534	3.26859	36.3582	2.77687	37.3966	0.391089	21.3787	0.478866	56.6838	1.77166
1.4225	23.4188	0.960412	30.024	0.447446	33.1676	2.39233	35.9024	4.34848	37.7927	0.354764	22.1985	1.31376	57.0109	1.74266
1.42417	21.1353	1.18993	31.4682	2.24698	33.5526	3.16921	36.7951	3.33114	37.4527	0.427497	21.6246	1.01063	56.6813	2.06575
1.42583	21.8449	2.40496	29.24	2.69636	32.473	2.50762	36.2478	2.27113	37.6024	0.664718	20.3577	1.45752	56.055	2.31775
1.4275	22.1814	0.866207	30.5424	1.16902	32.7992	3.22372	36.2778	4.49009	37.5914	0.890289	22.0305	1.02194	58.1641	5.33008
1.42917	22.2473	1.04638	29.6575	2.25756	33.6978	3.65192	37.0476	2.44616	38.505	0.961165	21.962	1.00618	56.1748	2.5889
1.43083	21.9593	0.52485	30.0714	2.81159	33.2184	3.6418	36.6967	3.19474	38.9755	1.13209	21.5182	1.00671	56.5298	1.46479
1.4325	21.6138	1.52667	30.8811	1.14421	32.7119	2.81164	37.2888	2.67993	37.895	0.336635	21.803	0.693294	56.7773	2.57372
1.43417	22.6697	1.78512	29.4736	1.34474	32.7385	2.99012	36.5775	2.97645	38.3622	0.980133	21.8419	1.12504	56.594	2.33149
1.43583	22.2641	1.03051	30.0912	1.90881	32.5097	3.01405	36.575	3.28345	39.1611	0.56798	21.6085	0.319949	57.1873	1.59277
1.4375	22.9631	1.18143	30.4522	2.25651	33.926	2.71758	36.5244	2.35135	39.09	0.836346	21.9117	1.20038	57.9303	2.20191
1.43917	22.1547	0.793789	30.1868	1.9275	33.8591	3.22436	36.2918	3.61199	38.4098	1.56969	22.0023	0.776318	57.443	2.41341
1.44083	22.2435	1.26663	30.352	1.66473	33.1008	2.508	36.9794	3.51509	38.2448	1.01313	21.86	0.622484	57.7908	3.10024
1.4425	22.4321	0.002839	30.3765	1.47905	33.5859	2.85283	36.3793	2.54072	39.8467	1.66494	21.6698	0.710655	56.6817	2.49895
1.44417	22.6758	1.05422	30.5651	2.10058	33.6486	2.28097	36.9284	2.87945	38.7747	0.519939	21.0939	1.30298	56.7592	2.96497
1.44583	22.2385	1.24551	29.8227	1.90184	33.6807	2.36214	36.3744	2.50321	38.3712	1.62703	21.6376	1.46946	56.2527	0.59125
1.4475	22.5727	1.59192	30.0628	1.88978	33.1089	2.41179	36.7676	2.68968	38.7873	0.972317	21.3518	0.828626	56.9983	2.22305
1.44917	22.9436	1.02981	30.4799	1.97843	33.4943	2.65305	36.5805	3.42753	39.8617	1.30793	21.8841	1.54594	57.0143	1.94091
1.45083	20.8507	1.58844	29.9786	2.28485	33.1581	2.85362	36.2133	3.39225	39.0288	1.31409	22.1747	0.763964	56.5889	1.29825
1.4525	21.6955	0.399528	30.1322	1.53907	32.7657	1.98657	36.9775	2.78373	38.2949	1.28068	21.9896	1.68682	54.7636	3.70191
1.45417	22.1066	0.874644	30.2626	1.16024	32.8605	2.77122	37.2966	4.07739	37.5249	1.36483	22.211	1.00038	56.2912	3.00381
1.45583	22.5243	0.510713	30.8167	1.04491	33.9733	3.18729	37.2431	3.47593	38.3997	0.612598	21.0671	0.302535	56.9392	2.07248
1.4575	23.1453	1.80992	30.7122	1.73456	34.1237	3.39673	36.3047	2.62389	40.1667	1.67781	21.3417	1.23513	57.0074	2.45979
1.45917	21.5306	1.27276	31.1444	0.989094	32.4989	2.68402	37.6043	2.38805	37.7411	0.76971	21.659	1.43048	56.5908	2.72198
1.46083	22.3429	0.634414	30.2585	2.12436	33.2466	3.53774	36.8793	2.89175	39.21	2.04784	22.1417	0.433176	57.0807	2.06527
1.4625	21.7463	0.438483	30.7184	1.20042	33.3511	2.92937	37.6063	3.77755	38.844	0.512948	21.7201	0.506367	58.3475	1.39584
1.46417	22.7108	1.8376	30.4889	1.66493	32.416	2.05231	37.3509	3.65856	38.9617	0.531087	21.078	1.08227	57.3261	3.15328
1.46583	22.4326	0.747859	30.6032	1.6939	33.582	2.00663	36.7148	2.62173	40.2702	1.57779	21.4921	1.20781	57.734	2.54859
1.4675	23.032	1.11546	29.9477	1.87242	32.5579	1.60945	37.7519	2.13963	40.3982	1.72767	21.7799	1.64384	57.8514	2.48137
1.46917	22.215	1.90124	31.1283	1.12385	33.661	3.71281	37.8031	2.73696	38.6934	1.3745	22.6125	1.48421	57.2184	2.34955
1.47083	21.2702	1.44575	31.3958	1.90673	34.6601	3.9889	37.9148	3.07439	38.2842	2.2568	21.7388	0.954027	56.5788	3.57807
1.4725	22.6445	0.890614	30.7472	1.92195	33.7935	2.94103	38.6781	2.43973	37.8805	1.18087	21.8078	0.287051	57.1085	0.975178
1.47417	22.3089	0.644776	30.3719	1.35484	34.3996	3.51727	37.3416	3.11078	39.4721	1.86571	21.5438	0.473633	57.6358	1.32738
1.47583	23.0687	0.31936	30.16	1.80675	33.7262	3.71887	36.8635	3.52449	39.4371	0.378552	22.127	0.70661	58.1559	1.68715
1.4775	22.8978	1.06339	31.0945	2.20614	33.3356	2.16323	37.174	3.05725	40.0515	0.515042	22.3352	0.612602	57.042	2.65028
1.47917	21.7072	1.12272	30.3786	0.741593	33.4703	2.72902	37.14	3.21472	40.0034	0.557543	22.2368	0.922439	57.067	1.39358
1.48083	22.5523	1.42841	31.5474	1.68996	33.5917	3.70652	37.4944	3.2102	39.5596	1.22901	21.5682	0.958498	57.1786	2.28998
1.4825	23.3103	1.59378	30.1527	1.80496	34.0671	3.55394	37.9705	2.74932	39.6927	0.569478	22.5804	1.09398	57.0543	2.60534
1.48417	22.1286	0.942871	31.6631	0.551184	33.625	2.1185	37.1154	2.59112	39.6069	0.484218	22.8858	0.814949	57.2243	1.81268
1.48583	22.6179	1.26114	30.6302	1.90683	34.1219	3.34375	36.9772	3.30939	39.3451	0.231895	21.8377	1.13329	57.7192	1.86553
1.4875	22.0979	1.04469	30.9754	1.78417	34.3075	2.80367	37.4259	3.32419	39.5982	0.944597	22.2178	1.45946	57.3867	2.60764
1.48917	21.8478	0.458044	30.8859	2.17341	34.505	2.70609	37.5065	2.45115	39.8653	0.532675	22.2683	1.22731	57.3796	2.40203
1.49083	21.5282	0.720033	30.5427	2.43032	34.411	2.77472	37.0177	3.35772	39.8257	0.710114	22.0688	1.13306	57.1233	2.68965
1.4925	22.2164	2.45904	31.1157	1.42002	34.2897	2.7413	37.9242	2.84004	38.7897	0.375557	22.5924	1.12226	57.2929	1.41207
1.49417	22.1664	0.987076	30.8356	1.61406	33.8379	2.69488	37.1036	2.8444	39.3302	1.16656	21.9879	0.864524	56.9898	2.1384
1.49583	22.5275	0.355535	30.5285	1.70977	34.8292	2.58435	37.3341	2.42429	40.7436	0.0536747	22.0332	0.723222	57.033	3.91358
1.4975	23.1694	0.659375	30.5726	1.52429	33.4964	3.11321	38.1484	2.8438	40.3572	0.585964	22.686	0.413594	56.7688	2.66799
1.49917	23.0622	1.08014	30.7312	2.14101	33.9874	2.62691	37.7139	2.81124	39.6055	0.502883	23.4863	0.699356	58.6243	2.12928
1.50083	22.3471	0.358331	30.4939	1.97434	34.266	3.44786	37.6644	3.03534	39.3326	1.89772	22.5921	1.62385	56.2639	1.63953
1.5025	22.1672	1.21249	31.382	1.78983	34.3631	3.50131	37.9626	3.47487	40.3576	1.1696	22.4114	1.08174	57.5482	0.949642
1.50417	22.8783	0.81048	30.831	1.63034	34.4723	3.81755	37.6442	3.21881	40.1499	0.580972	23.0002	0.582167	56.6625	1.477
1.50583	23.2049	1.52547	31.2511	1.5902	34.0052	2.17446	38.0732	3.67576	39.9236	0.243604	22.1048	0.382639	56.2445	2.97553
1.5075	23.1249	1.21009	31.3659	0.602861	34.0649	2.89869	37.841	2.94245	39.5224	1.21124	22.4225	0.994799	56.6876	2.42651
1.50917	23.0563	1.0338	31.4087	1.18758	34.3767	2.02052	37.1706	2.43052	40.5736	1.04206	22.2926	0.62069	57.2626	2.09717
1.51083	22.8546	1.7635	31.7968	2.04967	33.9151	2.93745	37.4484	3.94024	40.2369	0.0750006	22.0831	1.11983	58.6756	0.711645
1.5125	22.7258	0.362255	31.8555	1.67403	33.7014	2.3754	37.8563	2.22303	40.6043	0.499766	21.7577	0.695839	57.6912	2.68822
1.51417	22.1803	0.555919	30.8254	2.44969	34.7355	2.93898	38.2522	3.05499	40.7361	0.105021	22.1855	0.825854	58.0237	2.14271
1.51583	23.3738	0.921281	30.9043	1.89193	35.2487	3.68519	38.6854	3.69253	40.0753	1.47875	22.8826	0.907768	57.4428	2.37656
1.5175	22.8358	1.23815	31.1209	2.8618	34.1587	3.60879	38.2206	3.29011	40.5882	0.0806914	22.0714	1.01135	57.5875	2.33508
1.51917	22.9971	1.17915	30.861	1.35925	33.9652	2.76264	37.7606	3.13296	40.3303	0.202885	22.7833	0.285318	57.8588	3.21706
1.52083	24.1273	1.43291	31.1913	1.2593	33.8586	2.87051	37.5943	3.71343	40.1154	0.166206	22.2967	0.779903	57.4592	3.24473
1.5225	23.3047	1.25358	30.61	1.34057	34.2737	1.96674	38.3093	3.34851	39.5665	1.05426	23.2244	1.78547	58.5814	2.66856
1.52417	23.5765	0.402035	30.4103	2.03262	34.193	2.74442	38.5489	1.94651	39.9495	0.448178	22.1721	0.805894	58.2364	1.45977
1.52583	22.3655	0.84603	31.271	1.2996	34.4037	3.61077	38.2765	4.05194	40.2263	1.21964	21.9101	0.459113	59.0383	2.22713
1.5275	23.2971	0.33513	31.2689	2.06039	34.7598	3.8831	38.0836	3.50524	39.4757	0.97792	23.1597	0.375481	56.4298	3.55666
1.52917	22.8864	1.09852	30.8121	1.69601	34.5141	2.88162	37.9625	4.04841	39.9001	0.991813	23.2775	1.09672	57.4045	1.88192
1.53083	23.5922	0.852821	31.3893	1.41544	34.9646	2.25744	37.7108	3.58983	40.4271	0.166579	23.1159	0.230137	57.0068	3.78185
1.5325	23.6336	0.480781	32.0247	1.64352	34.2319	3.06443	38.5242	2.39227	40.08	0.508317	22.7771	0.846849	58.8862	1.49217
1.53417	22.8011	1.4199	32.2551	1.71323	34.8034	3.61992	37.952	2.31945	40.3156	2.13927	22.5545	1.32545	58.368	3.58572
1.53583	23.2183	1.54398	31.6196	1.5122	34.2477	3.22862	38.3692	2.7867	40.0006	1.08526	22.9891	1.45902	58.2994	2.55484
1.5375	23.4695	0.674598	31.32	1.47043	34.8822	3.00185	37.2564	2.5083	40.4445	0.767103	22.5515	0.704719	58.3253	0.912962
1.53917	23.5671	0.65357	31.5477	1.58908	34.8884	3.93528	38.8451	3.59103	40.7128	0.77445	22.3255	1.11761	58.717	2.69892
1.54083	23.3375	1.00158	32.3023	2.06613	32.6329	2.27589	38.4665	3.1768	40.2897	0.233309	23.3554	1.12941	57.3614	2.96901
1.5425	23.822	1.23267	31.4498	1.78609	34.5371	2.75015	38.4119	3.48246	41.3283	0.610704	22.8948	1.50061	57.5182	1.71114
1.54417	24.1458	1.10041	31.4392	1.61608	34.0694	2.62961	38.2764	2.92415	40.1588	0.899514	23.0474	1.12642	57.9838	1.79601
1.54583	23.03	1.17524	31.9234	1.30638	35.5547	3.64818	39.0231	3.95254	39.6575	1.5536	22.3554	0.871214	58.1927	1.44369
1.5475	23.5036	0.492703	32.5091	1.84179	34.8113	3.67725	38.3844	3.47006	40.9361	1.45965	22.9595	0.504531	56.9253	1.70396
1.54917	23.593	1.25128	30.423	2.61656	35.2674	3.61304	37.8485	4.34067	40.8386	1.11423	22.7662	1.92154	57.8127	3.11127
1.55083	23.781	1.03865	32.6536	1.01318	35.2666	2.72244	38.5803	3.78947	40.5065	1.34896	22.3974	0.771832	57.0685	2.84482
1.5525	23.1099	0.872976	31.3119	1.6766	35.3578	3.64594	38.5549	2.7569	39.9642	1.20458	22.8196	1.12747	58.3657	3.14671
1.55417	23.8396	1.19836	30.8991	1.84049	34.5258	2.38981	38.5068	3.89107	40.3481	1.13281	23.2873	1.4278	57.3536	2.19489
1.55583	24.4789	1.11337	30.6167	2.21592	34.4634	2.88122	39.013	3.35625	40.7749	0.69768	22.4219	0.506131	57.3758	2.41602
1.5575	24.2278	1.31884	31.7838	1.12501	36.014	2.976	38.8106	2.92717	39.9309	0.363917	22.8485	0.944252	58.7002	1.61817
1.55917	23.4074	1.69141	31.5264	1.84965	34.691	3.43558	38.6555	2.53741	41.3327	0.909781	23.1227	0.524737	58.3158	1.9258
1.56083	23.1787	1.67839	31.8028	1.37058	35.0834	3.22063	38.9626	3.08863	40.7535	0.821663	23.2601	1.3079	57.88	4.0489
1.5625	23.0737	0.84829	31.0878	1.15963	35.1541	3.14249	38.7137	2.7098	41.7649	0.639511	22.7235	0.327181	58.6157	2.34258
1.56417	23.3721	0.379591	32.1164	1.50281	34.4612	1.93142	39.7308	3.55597	40.0886	1.49161	23.2494	1.4482	59.0203	0.974306
1.56583	23.9428	0.681278	31.9248	3.25029	34.2145	2.38642	38.1241	3.01899	41.4377	1.21945	22.4819	0.805745	58.6036	2.25083
1.5675	23.9522	1.30563	31.9537	1.15992	34.2068	2.55702	39.1398	3.22834	40.596	0.68317	22.9183	1.07042	58.4968	2.77687
1.56917	23.9363	1.18004	32.2617	1.97209	35.498	2.3845	37.8461	3.00379	41.8537	0.439783	23.4178	0.990719	58.0001	3.01546
1.57083	22.9263	1.30466	32.4075	2.02499	34.789	3.71236	39.2668	3.02978	40.7557	0.424674	22.6248	0.745621	58.7209	1.44132
1.5725	23.7724	0.891562	31.3821	1.87008	35.0012	2.44585	38.7254	4.49271	41.4672	0.64457	22.9153	1.64182	59.4925	3.11422
1.57417	23.3545	0.839352	31.3911	2.07818	35.5185	3.57859	38.4164	3.66805	40.8299	0.614038	23.3629	1.22722	58.046	2.85059
1.57583	23.9454	1.48468	32.7185	2.46331	34.9362	3.91616	38.7982	3.78928	41.136	2.2641	23.1729	0.36846	57.4304	1.48574
1.5775	23.3887	0.929139	31.3098	2.15491	35.1531	3.65454	38.8439	2.06732	41.844	0.581601	23.3761	0.32105	58.4293	2.73945
1.57917	24.2027	1.24649	32.3139	1.89883	35.5713	2.23485	39.9148	2.40797	41.0895	0.708778	23.5113	1.50176	58.6962	2.10172
1.58083	22.7537	0.779943	32.6367	0.631764	35.4325	2.75622	39.1055	2.61506	41.1474	1.14891	23.5397	0.973756	58.2723	2.13345
1.5825	23.2854	0.610304	33.1279	1.76438	35.2062	2.38766	39.6137	2.25171	41.2858	0.338036	23.0765	1.04942	59.6389	1.90349
1.58417	24.5569	1.66752	32.1434	1.45165	35.4227	2.10603	38.7854	2.66515	41.0722	1.03536	23.1159	0.826928	58.3402	2.23987
1.58583	23.9831	0.362822	32.7863	1.29581	35.213	1.91207	38.7619	3.91153	42.6031	2.09429	23.4994	0.721118	58.241	2.58497
1.5875	24.0437	1.09661	31.8902	1.63877	35.0715	2.67501	39.2173	2.91944	40.2056	1.00136	22.8206	1.46644	59.2533	3.44554
1.58917	23.802	0.681439	31.7815	1.58783	35.5682	3.89854	38.9453	2.5315	41.5683	0.355951	23.9788	0.817415	59.0147	3.00926
1.59083	22.955	0.330399	32.4209	0.606368	34.8966	2.92422	39.6299	2.35048	41.9271	1.25235	23.1664	0.3846	58.4153	3.69059
1.5925	23.5528	0.607747	32.407	0.685203	36.1487	3.69633	38.7708	2.65148	41.1913	1.14274	23.4782	1.76598	58.6913	3.05195
1.59417	23.6894	0.772206	32.6673	1.77621	35.2835	2.66817	40.0167	3.81565	41.3241	0.985688	22.9157	1.34077	58.4947	2.30244
1.59583	23.5794	0.670245	32.6538	2.0426	34.9662	2.12211	38.8607	3.07701	40.6028	0.77611	23.801	1.09477	58.2935	2.37436
1.5975	23.9117	0.56056	31.9735	1.84337	35.2575	2.15333	39.8747	3.24646	40.0784	1.96415	23.1984	0.922791	59.4026	1.65432
1.59917	23.3557	1.69874	32.9361	2.18471	35.3902	3.21824	40.7795	3.95712	41.4309	1.10205	23.3998	0.753803	58.9156	1.99023
1.60083	23.2761	1.31724	31.8119	1.63972	35.8103	2.1185	39.6454	2.45585	41.8062	0.538787	23.5182	0.618381	58.3882	2.28118
1.6025	24.1456	1.09764	32.0363	1.52431	36.5414	2.95749	40.0755	3.2619	40.6291	0.812171	23.1192	1.02046	59.3278	2.01251
1.60417	24.0745	0.485793	31.9216	2.18214	35.5051	3.09168	38.6209	3.71036	41.1371	0.890469	23.3192	1.43298	58.3193	1.85176
1.60583	23.8329	0.255971	31.6944	2.90794	35.5224	2.48142	39.6507	3.71392	40.771	0.848608	23.4361	1.05184	59.1871	2.59659
1.6075	24.3454	1.76991	31.4688	0.925739	34.4022	2.79941	39.3982	2.72716	41.5061	0.790525	23.1633	0.77497	57.9277	3.57914
1.60917	24.0605	0.846671	32.14	0.427224	35.491	3.83676	38.9703	2.98551	41.3387	1.25159	23.1737	1.22187	57.2503	3.31095
1.61083	24.1223	1.17674	32.2462	2.20298	35.1482	2.68187	39.7678	3.06005	41.1005	0.500662	23.6362	1.76142	59.7928	1.58227
1.6125	24.0863	1.39545	32.7622	1.43933	35.3849	2.26162	40.8726	4.39612	41.4016	1.06414	23.723	0.860967	58.6064	3.29012
1.61417	23.734	0.974651	31.5941	1.03208	35.4587	3.25104	39.6109	3.3004	41.4142	0.707709	23.7704	0.952127	59.2902	0.778193
1.61583	23.6758	1.26934	32.9649	0.950587	36.2693	3.19437	39.9219	2.42779	41.2823	0.751993	23.5391	0.922509	58.3082	2.42884
1.6175	24.1967	1.53917	32.4813	1.49059	34.9251	3.75357	40.2326	4.38024	41.1288	2.308	23.6548	0.289709	60.3968	2.51791
1.61917	24.5095	1.02411	33.0001	1.36845	35.9224	2.12416	40.2925	3.41431	42.0757	1.2671	23.9307	1.37733	58.7323	3.10667
1.62083	24.2641	0.822651	32.5569	1.15282	35.7141	3.12715	39.888	2.78988	42.1641	0.564351	23.3442	0.760944	57.855	1.58806
1.6225	24.1006	1.35201	33.6608	1.95722	35.6412	2.86237	39.298	3.28046	41.9001	0.385877	24.5028	1.48158	60.8155	1.58107
1.62417	24.3381	0.511116	32.3956	1.7152	36.0278	2.94138	39.4723	3.32796	41.7046	0.873141	23.823	1.2765	59.2535	1.11437
1.62583	23.2808	0.52102	32.2702	3.12343	35.5342	2.22557	38.4305	2.68578	41.3784	1.09069	23.6403	1.15943	58.9124	3.05601
1.6275	24.7924	1.25525	31.6444	2.11887	35.484	3.1108	39.1019	2.87854	42.0851	1.09991	22.9559	1.08119	58.2426	2.23847
1.62917	23.902	0.738857	32.0221	1.77645	35.4409	2.41525	39.9988	4.33108	41.9621	0.879175	23.6277	0.858764	59.4894	2.23238
1.63083	24.5998	1.62012	31.9843	1.7766	35.8327	3.13477	39.77	3.82197	41.0838	0.715409	24.1367	1.81818	59.0592	3.369
1.6325	24.5263	1.06852	31.7297	2.07379	35.9072	4.0691	40.1303	3.78501	41.9323	1.14341	23.8699	1.08423	58.9258	3.48427
1.63417	23.5716	0.92683	32.4952	1.80542	35.7738	3.6478	40.5565	4.03871	41.0815	1.82451	24.0452	1.68697	59.9677	2.38668
1.63583	24.2736	0.383327	32.4276	2.11774	36.2192	2.20201	40.5555	2.62043	41.8674	1.47744	24.8628	1.09645	60.1408	2.25998
1.6375	23.6891	1.36338	33.0575	1.79582	35.7516	2.53942	40.6757	2.38162	42.0112	1.7477	23.725	0.936909	60.6442	2.76056
1.63917	25.0697	0.910884	31.9465	2.23538	35.8013	3.18904	39.0441	3.12483	41.7733	0.867516	24.334	1.3231	59.5685	2.35676
1.64083	24.0904	0.96832	32.7245	2.34805	35.8716	3.55743	39.6811	3.2078	42.4744	0.500576	23.4275	1.18839	58.778	0.963958
1.6425	24.1234	1.64078	32.8627	1.38571	35.9781	2.70461	39.5598	3.32891	42.1855	0.563566	23.8597	1.43074	59.9066	2.94741
1.64417	23.1119	0.524385	32.7298	2.21237	34.7405	2.45071	40.2611	2.94283	42.6118	0.341615	24.2133	1.39623	59.3417	1.9602
1.64583	24.7111	0.946469	32.1937	2.90498	36.8943	3.06417	39.9407	2.61096	41.2461	0.75301	23.8363	1.92925	59.8502	1.47213
1.6475	24.8462	0.087202	33.3029	1.84026	35.6168	3.78726	40.5629	4.54877	41.9494	0.154963	24.713	1.17877	59.6203	0.988001
1.64917	23.7569	0.835488	32.4812	2.40598	36.4305	3.71768	40.0373	3.81541	42.2941	1.19809	23.7838	1.42413	59.5034	1.75344
1.65083	24.8128	1.43802	33.3107	1.40828	36.2169	3.21561	39.0372	1.95296	42.1574	0.675588	23.6835	2.27522	60.0312	2.19966
1.6525	23.2515	1.76995	32.6367	2.09475	35.4192	3.45685	40.3316	3.20468	41.5461	0.831343	24.1851	0.697555	59.3049	2.16548
1.65417	24.4782	1.16108	32.9852	1.46636	36.24	2.88896	40.0568	3.05123	42.4787	0.954527	23.785	0.355463	59.4488	1.993
1.65583	23.3779	0.442938	33.0634	1.01125	36.1084	2.05501	39.7429	2.59872	42.6067	0.438544	24.4779	1.27955	60.0385	3.187
1.6575	24.0238	1.29534	32.6591	2.80275	35.7423	2.76207	40.0296	3.21466	41.787	0.965534	23.995	1.05828	59.0866	4.07596
1.65917	24.7366	2.96135	33.0086	1.52665	36.0109	3.33511	40.4203	3.01604	43.1281	0.841774	24.6716	0.188473	57.8412	3.01487
1.66083	24.9639	0.459695	32.7446	2.09505	36.932	4.25873	40.4008	4.13721	43.1772	0.338767	24.1451	0.640521	59.9109	2.37651
1.6625	24.2169	0.660545	33.0238	1.97396	36.5462	3.92403	40.7115	3.20485	42.8451	0.993984	24.6318	0.663546	59.9802	1.8323
1.66417	24.2436	1.29044	33.1614	1.31542	36.2716	2.5739	39.1589	2.5994	42.047	0.878403	23.8831	1.06426	59.9134	3.73612
1.66583	24.6753	0.728432	32.9727	2.80844	35.4745	2.37355	40.0651	2.13259	42.5656	0.106575	23.7253	1.63193	59.9038	1.90186
1.6675	24.2934	0.335041	33.0482	1.67408	36.7325	3.43015	39.8435	3.34559	43.3463	1.03909	23.7062	1.03549	59.0679	2.94302
1.66917	24.2574	0.683351	32.8747	2.46089	36.3725	3.42327	40.4271	3.0028	42.5892	0.313276	23.5556	1.35383	59.0521	3.04101
1.67083	23.9442	1.7648	32.9647	2.29044	36.0701	2.95755	40.594	3.52502	42.151	0.814221	24.0255	1.04453	60.3782	2.94386
1.6725	25.1099	1.60149	33.2015	0.907088	36.3681	2.93327	40.0986	2.6012	42.9018	0.723243	23.838	1.02383	59.9342	3.22152
1.67417	24.8811	1.46432	32.7765	2.41796	36.8491	3.24451	40.4935	2.6733	43.236	1.19835	23.7912	1.53257	60.4249	1.8508
1.67583	24.0928	0.812184	33.7224	1.28232	36.9824	3.41175	39.6902	2.60741	42.5753	1.17544	23.8566	1.03502	59.2775	3.72137
1.6775	24.8776	1.80318	33.7928	1.67877	35.8562	3.04718	40.6096	2.99799	42.7179	1.6717	24.9076	0.683141	60.8854	3.6297
1.67917	24.3036	1.18808	33.2232	1.68788	36.6545	3.14203	39.2158	2.20397	42.834	0.817696	23.8434	1.45665	59.951	2.37131
1.68083	25.2816	0.589636	33.4812	2.38145	35.9722	1.28484	40.8684	1.94435	42.4413	0.720485	24.1129	0.933114	60.6209	2.58063
1.6825	25.3581	1.09508	33.5244	2.26946	36.9616	3.19964	40.8146	4.08622	42.0982	0.919708	23.9984	1.62393	59.6952	2.67216
1.68417	24.1408	1.43905	32.5633	2.68123	36.1628	2.76035	40.4165	1.91705	41.656	2.12842	24.6155	1.00069	60.2325	1.85514
1.68583	24.0379	0.402028	33.1858	1.16838	36.3806	3.49296	41.005	3.81452	42.7144	1.5071	24.697	1.40888	60.1977	1.99533
1.6875	24.0546	0.335145	33.6882	2.34067	36.3188	2.56426	40.0531	3.06996	42.9528	0.248003	23.5944	0.920185	59.7931	1.90981
1.68917	24.4756	1.06839	33.4957	1.37506	36.7107	3.42765	40.719	2.79574	41.7123	0.699012	24.4414	1.18242	59.7934	1.68934
1.69083	24.5169	0.975234	32.8475	2.27983	37.0504	2.72295	40.9512	2.68597	42.6125	1.02414	24.9094	1.35711	59.7081	2.74262
1.6925	24.4807	0.789384	33.4507	3.28589	36.1918	2.57752	40.4169	3.11127	42.4728	0.947046	23.4652	0.630965	60.6618	2.95235
1.69417	24.9596	1.2012	33.2608	1.45452	37.1031	3.10463	40.9256	3.10599	42.3711	0.489992	24.0681	0.591326	60.6362	2.40181
1.69583	24.4432	2.3193	33.3771	1.71684	36.7485	3.38947	41.0029	3.93598	42.7019	0.433415	24.2009	0.668378	60.2459	1.50015
1.6975	25.336	0.675877	32.9787	2.08371	37.1379	3.30931	41.6035	2.99773	41.7951	0.658	25.1035	1.55931	59.9889	1.67613
1.69917	24.4435	0.615808	33.2435	1.61894	37.708	3.07474	40.1953	3.20432	42.5468	0.33004	24.6426	2.13163	60.3344	1.9726
1.70083	24.9247	1.80333	32.7278	2.53098	36.8372	3.29263	40.6212	2.76238	43.1483	1.05061	24.1456	1.26802	59.6035	3.53129
1.7025	24.6439	1.22329	33.6753	1.7186	36.0128	2.47925	40.5579	3.22969	43.3017	1.5358	24.9001	1.31453	61.0892	2.00478
1.70417	24.9674	1.6498	33.6084	0.564139	36.7539	3.37008	40.5351	2.58816	43.5717	0.402907	24.5841	0.269303	60.2665	2.4428
1.70583	25.0485	1.17665	33.5183	1.81056	36.8919	2.36035	41.5632	3.07268	41.7039	0.975367	25.2158	0.56267	60.7635	3.12723
1.7075	24.9395	1.20165	33.1556	1.97402	37.2598	3.2758	41.5392	4.12719	42.1157	1.1509	24.793	1.11559	60.3453	1.88156
1.70917	24.7252	0.625356	33.4979	1.03958	36.7304	3.2475	41.3967	3.33041	42.2534	0.892626	24.824	1.22343	61.0655	2.68738
1.71083	24.6462	0.892711	33.5327	1.59068	36.2779	3.03094	40.479	2.72686	41.6012	0.542904	24.474	0.401022	60.203	2.65167
1.7125	25.0465	0.875222	33.4927	2.31479	36.9769	4.11534	41.4662	4.30129	43.6255	1.28194	24.7417	0.94324	59.5856	2.78472
1.71417	25.2981	1.12429	33.2066	3.17325	36.9542	2.84376	39.8038	2.20461	43.3566	0.709392	25.0822	1.23539	60.9134	2.95613
1.71583	24.8677	1.78194	33.5733	1.34457	36.7299	2.46405	41.8599	3.90779	42.7077	1.16816	25.0269	1.20458	59.4824	2.60653
1.7175	24.4186	1.85214	33.3577	1.69882	37.2705	3.0529	40.7165	3.02311	43.1411	0.335742	25.1091	0.1926	60.1807	2.33949
1.71917	24.7647	1.20972	33.0181	2.03673	37.3645	2.58082	41.0635	2.38601	42.5571	0.394395	25.2578	1.3525	60.9637	2.15321
1.72083	25.0855	0.888423	33.6554	2.44112	37.0255	2.52855	40.7555	2.33792	41.8144	1.31857	24.4708	0.765409	60.5797	2.29292
1.7225	24.8528	0.602207	33.9968	1.37182	36.9972	3.23086	41.2469	3.3821	42.1932	1.12822	24.4699	0.96318	60.1149	2.41922
1.72417	25.5068	0.673023	33.0535	2.97083	36.6698	2.89357	41.0835	1.46421	43.0357	1.887	24.1116	0.951541	61.4621	1.56227
1.72583	24.0108	0.528299	34.2927	2.12647	37.4408	2.61436	41.1526	2.79275	43.4621	1.11738	24.8436	0.873863	58.9425	2.53592
1.7275	25.308	0.066849	33.8217	1.82706	37.8428	4.65044	42.0959	3.57409	43.9693	0.70655	24.9014	1.22969	60.616	2.35131
1.72917	26.0775	0.690495	33.2623	1.25987	37.3716	4.36085	41.0514	4.10702	41.9061	2.00853	24.9293	1.02971	58.8556	3.41943
1.73083	24.6705	1.34858	33.5705	1.48937	37.9792	3.16393	40.733	3.84783	42.133	1.25524	25.0533	1.26075	59.9832	1.88809
1.7325	24.1537	1.04987	34.3685	2.29609	37.8411	3.87294	40.823	3.01782	43.4623	2.39657	24.783	0.15789	60.4524	3.89822
1.73417	24.4469	0.173129	34.133	1.16832	36.3145	2.63189	41.6866	1.78942	43.905	0.690892	24.7215	1.37282	61.0074	3.2614
1.73583	24.7598	1.66083	33.6426	1.9699	37.3561	3.09556	41.829	3.85052	42.7361	1.41107	24.4766	1.31212	59.6321	3.05946
1.7375	25.3484	1.48434	34.3734	2.37695	37.3624	2.8792	41.6863	4.62756	43.2261	0.53682	24.1775	1.73166	60.9789	2.29323
1.73917	25.24	0.748821	34.0745	1.51042	37.542	3.44408	41.3761	3.04698	43.2212	1.72701	24.7495	1.37778	61.2227	2.29924
1.74083	25.5241	0.363933	33.7395	1.27433	37.5058	2.10394	41.7252	3.90638	42.873	1.57212	24.5655	1.44861	61.0767	1.11272
1.7425	25.9288	1.11379	34.0104	1.86963	37.5748	3.24	40.9845	2.17987	43.7286	1.19141	24.1986	0.633187	60.5342	1.95832
1.74417	24.5285	0.143231	34.7436	2.5101	37.4897	3.3174	40.0176	2.75749	42.1966	0.620449	24.8304	2.0342	61.8914	2.85769
1.74583	25.0337	0.593977	33.7627	1.15089	37.3405	3.22765	41.133	1.74791	44.4191	0.411273	24.5687	0.418509	60.2979	1.21832
1.7475	26.2058	1.60756	34.4654	1.45409	36.4911	3.45966	40.37	2.90673	42.8482	0.176799	25.364	1.63345	61.2755	3.42439
1.74917	24.9068	0.72488	34.2468	1.09644	37.7433	2.31797	41.3756	2.59801	43.0341	0.919309	25.0068	1.2276	61.4349	2.10475
1.75083	25.2636	0.680969	34.595	0.798626	36.845	3.34814	41.2884	2.46479	42.9092	0.728189	24.9928	0.942177	60.7312	3.03591
1.7525	25.9924	0.751703	34.5328	1.47494	37.0699	2.07043	42.6546	3.12145	42.7192	1.52161	25.7363	0.968547	61.2388	2.2417
1.75417	25.4209	0.554325	34.0385	2.30464	37.5881	2.29866	41.4149	3.42748	43.8792	0.304483	24.2951	0.954969	60.3178	1.74389
1.75583	25.0516	0.241999	34.8619	1.53208	38.0094	1.90968	41.9348	3.15767	42.7134	1.16476	24.8808	1.14208	61.8969	0.681908
1.7575	25.7358	1.79433	34.1362	2.23234	37.4447	3.34009	40.8024	1.65091	43.6244	1.01377	24.8722	0.970229	61.4128	0.744959
1.75917	25.3601	0.423794	34.0769	2.0583	38.0537	3.77504	41.8031	3.56195	43.1859	1.08455	25.4018	1.99986	61.4566	2.74957
1.76083	25.1379	0.614077	33.5079	1.80574	37.0505	3.38052	40.6682	2.39452	43.0703	0.175024	24.482	0.712176	60.4699	2.20863
1.7625	25.7302	0.903792	34.3966	2.01587	37.4528	3.54148	42.9448	3.36923	43.3196	1.23051	24.8779	1.16534	62.0152	1.3158
1.76417	25.7434	1.03941	34.8107	1.40817	38.2761	3.04346	41.6353	1.56372	43.2265	0.633116	24.9112	1.07991	60.6592	1.86078
1.76583	25.6898	1.8784	33.9134	1.5657	37.7046	2.39841	41.8902	1.64919	43.8768	1.48113	25.2153	1.23452	61.2541	2.51637
1.7675	25.8891	1.48434	33.9878	1.25951	37.5174	2.61866	41.8679	3.28109	43.4323	1.35465	24.1433	1.36779	60.9252	2.8833
1.76917	25.564	0.832816	33.4366	1.81021	39.0495	3.25083	42.2128	3.95105	43.6338	1.50142	25.2117	1.42637	61.5923	2.97405
1.77083	25.6565	1.0856	34.95	1.74218	38.0544	2.97456	41.7486	2.67668	42.9894	1.60051	25.413	0.748764	61.3129	1.66387
1.7725	24.9583	0.58198	34.6751	1.76649	38.0177	2.52633	41.4999	3.99995	42.3451	1.65969	24.733	1.54611	63.0696	3.54651
1.77417	25.5898	1.27116	33.3509	1.82695	37.9919	2.76171	41.9191	3.49779	43.5415	0.999559	24.7607	0.55669	61.5442	2.39291
1.77583	25.5635	1.19224	34.0444	2.2994	38.156	3.22031	40.8506	3.04242	44.086	0.766732	25.3549	1.40827	61.4349	1.07043
1.7775	25.8202	0.268162	33.9365	1.47279	38.0652	2.78248	41.5863	2.2282	43.9752	0.572544	26.1174	0.216411	60.3185	3.21692
1.77917	26.8631	1.56437	34.3304	2.62753	37.7736	3.15605	41.8622	2.82998	43.8414	0.534585	24.8429	1.39755	60.9637	2.91873
1.78083	26.2857	0.64644	34.364	1.57253	37.9916	2.69964	40.4523	2.35543	43.5239	0.638185	25.7388	0.561664	60.8636	2.11635
1.7825	25.0689	0.622828	34.3166	1.16664	37.8985	2.53241	42.226	3.55336	44.1393	0.160394	25.6353	1.00467	61.129	1.30853
1.78417	27.0152	0.787523	34.6058	1.55248	38.0043	1.57146	41.873	3.19095	44.1119	1.43858	25.7983	0.558126	61.6273	3.68797
1.78583	25.072	1.7594	33.9365	1.48962	37.9952	3.32354	41.1356	3.30943	43.9074	0.605154	25.2943	1.66885	61.2748	1.40384
1.7875	26.0718	0.890346	34.5691	2.10754	38.5225	2.59123	41.6043	4.35466	44.8044	0.566095	25.5051	1.65358	61.225	1.79523
1.78917	25.6321	1.00673	34.9549	1.86486	38.3938	2.25631	42.3395	3.17295	43.1304	2.72439	25.7287	1.37006	61.7826	2.40581
1.79083	25.35	1.20165	34.3554	2.01026	37.7444	2.92981	42.0076	4.10722	43.8928	0.705723	25.4929	1.263	60.6146	2.12212
1.7925	26.162	1.88398	33.5852	1.69883	38.6631	2.73236	42.322	3.6407	43.8856	1.09791	25.4002	0.832219	61.4399	2.18062
1.79417	26.2027	0.62566	34.6185	1.74691	38.2333	3.38496	42.6538	4.75478	43.7319	0.909576	25.5902	1.85385	61.8172	2.18432
1.79583	25.7772	0.815022	34.1652	2.38651	37.2307	2.16248	41.869	2.18863	45.2054	1.53843	25.0816	1.5906	61.4114	2.03972
1.7975	26.1897	1.48764	34.169	2.60288	38.807	3.25264	42.8412	3.99876	44.3012	0.691491	25.0654	1.24869	61.2432	1.95166
1.79917	26.4275	1.50137	34.303	0.565483	37.2395	1.76019	42.2831	2.75929	43.865	0.0593081	25.4339	1.20033	61.9958	1.94989
1.80083	25.7684	1.74418	34.1862	0.993037	37.88	1.98844	42.7046	2.79597	44.2162	0.68883	25.1207	1.1216	61.7829	1.46458
1.8025	26.583	1.76582	34.6213	1.75571	37.6675	2.76571	41.474	2.65172	44.6895	0.350128	25.8072	0.970709	62.2442	2.66476
1.80417	25.8661	1.82553	34.8142	2.03023	38.9533	3.97542	42.8101	2.95547	43.9518	0.372523	24.7216	0.630428	61.7329	2.78115
1.80583	26.525	1.40183	34.2926	1.77878	38.2688	3.15763	41.0869	3.19674	44.8048	0.740869	25.5765	1.47405	61.8323	2.71628
1.8075	25.8858	0.580525	35.0842	1.31358	38.6575	2.64374	42.1442	3.10248	43.9652	0.593555	25.3196	1.11911	61.227	2.27292
1.80917	26.3404	1.25915	34.1283	1.73568	38.872	3.87699	42.6861	4.31337	45.6082	1.25319	26.1403	2.13449	62.2885	2.81559
1.81083	25.5891	0.974949	34.7508	1.46156	37.1219	3.07745	42.0075	3.12537	44.1138	0.905354	25.6127	1.34765	61.7566	2.12115
1.8125	26.0218	0.57825	35.3998	1.14958	39.0281	2.7566	42.2643	4.12275	43.5318	0.478071	25.0227	0.900133	62.4666	2.05728
1.81417	25.9428	1.18502	34.7809	2.02298	38.5954	3.10513	41.9242	3.12677	43.4276	1.03028	25.1359	1.13583	61.0261	3.35992
1.81583	25.2395	0.48123	34.8249	2.08956	38.5423	3.76197	42.9186	3.18349	44.4299	0.977829	26.065	1.23279	60.7708	3.65933
1.8175	26.1268	0.364928	34.7128	1.49525	38.8824	2.9325	42.4769	2.36775	44.6336	0.327732	25.3841	2.26109	61.0639	1.26808
1.81917	25.9407	0.420729	35.0355	1.617	38.7066	3.17253	42.4892	3.21582	44.4962	0.502478	25.8536	1.00769	61.5046	2.61701
1.82083	26.0975	0.567949	34.4061	2.47343	37.982	3.04294	41.6264	4.49468	44.5858	1.06455	24.8901	1.35866	61.6164	2.14059
1.8225	25.3473	0.627669	34.6503	1.89113	39.7272	3.68478	42.2901	3.21303	43.2472	0.226793	25.4279	1.44308	61.2332	1.4678
1.82417	26.3711	0.661169	35.4964	1.37914	37.605	2.73771	42.3495	2.87071	45.1559	1.11249	24.9509	0.318149	61.9348	2.37046
1.82583	25.4991	0.175574	34.2996	0.325019	38.3753	2.67298	42.7017	3.4923	45.4223	1.66191	26.1603	0.997982	61.3962	2.5629
1.8275	25.9546	1.36	34.1538	1.20707	37.5815	1.79354	42.1478	3.26624	44.9771	1.29765	25.9072	1.94168	60.0066	2.81554
1.82917	25.9855	0.47392	35.7736	0.53825	38.4075	2.58529	42.253	3.10296	44.1299	1.22961	24.8655	1.7724	61.5494	1.50143
1.83083	26.2746	1.45777	35.4526	1.64904	38.7491	2.76306	42.5242	3.61058	44.1744	1.74741	25.581	1.18523	62.0677	3.50038
1.8325	27.2614	0.291304	34.4825	2.35426	38.0588	2.23143	42.1163	2.71633	44.8721	0.530261	26.3005	1.63749	62.7206	1.31877
1.83417	26.8484	0.873369	35.2057	2.06235	38.9224	2.20064	42.6749	3.8621	44.329	0.64841	25.8855	1.30304	61.1501	2.78529
1.83583	25.7508	0.060445	34.7112	2.28292	38.9048	3.77547	42.6662	3.4255	45.9083	2.27482	25.3885	0.427032	61.4339	3.30931
1.8375	27.1098	0.731122	34.7634	2.41393	38.1954	3.30608	42.8595	3.49065	44.8322	0.471215	25.8525	0.992388	61.4918	1.86202
1.83917	25.9804	0.176285	34.7458	2.04555	38.6126	2.90741	42.6971	2.87746	45.5562	0.400544	25.7074	1.8159	61.048	3.09165
1.84083	26.3571	0.660299	35.4755	1.44129	38.5072	2.80241	42.1901	2.20454	44.9537	1.19473	25.2773	1.13774	63.0283	1.44809
1.8425	26.2796	1.18999	35.2146	1.29046	38.2893	3.18064	42.3569	2.18871	45.6004	0.264684	25.9162	1.61342	62.8765	1.95721
1.84417	26.2006	0.640664	35.1188	2.40627	38.9538	2.43391	43.1948	2.34889	45.4649	0.958762	25.9446	2.03674	60.7909	2.68421
1.84583	26.1538	1.82439	35.7969	1.70617	39.1411	3.68352	43.1049	2.36077	43.9348	1.83439	25.5152	1.06322	62.5167	1.88759
1.8475	26.2846	0.780591	35.2944	1.80253	39.8703	3.04256	42.984	4.12802	44.7395	1.30822	25.8582	1.02976	62.069	2.19807
1.84917	26.9307	0.983146	35.8322	2.74273	38.5568	2.41606	43.266	4.25182	44.1708	1.16794	25.3985	1.17762	61.3445	2.69326
1.85083	25.7303	0.323623	35.2294	1.78263	39.4039	4.07975	43.1753	3.02935	43.4411	0.88007	26.2093	1.24388	62.7926	1.97984
1.8525	25.7388	0.695998	35.663	0.816071	38.4732	3.13999	43.2466	2.52201	44.3567	0.159211	25.7741	1.18672	62.1226	2.08577
1.85417	26.4968	1.46393	34.6234	2.20521	39.0572	3.18978	44.1764	2.71555	44.6497	1.91056	26.1552	1.88017	62.6019	2.02759
1.85583	26.908	1.71978	35.1204	1.90024	37.6265	3.5115	42.8108	3.97188	44.3082	0.328745	26.3265	1.3619	61.5902	2.02996
1.8575	26.711	1.06977	35.0416	2.08142	39.5948	3.0516	42.1904	3.32133	45.0687	1.29181	25.5175	1.04793	61.5643	1.55351
1.85917	26.7465	1.44551	35.2264	2.60954	40.1613	3.64172	43.4965	4.18017	44.35	1.39407	25.8689	1.21058	62.4579	4.04687
1.86083	25.8236	1.99951	35.4423	1.23415	38.7502	2.38486	42.9416	2.98535	45.5795	0.36524	25.6617	0.625949	62.2119	1.94184
1.8625	26.675	1.72169	35.4522	1.32741	39.1768	3.40679	43.4774	3.72716	44.2512	1.74761	26.0979	1.17967	60.9207	2.98128
1.86417	26.4028	0.352492	35.0781	0.610159	38.6286	3.43575	43.3544	4.03327	43.8158	0.193898	25.7827	1.40087	60.7321	3.21484
1.86583	27.1013	1.26531	35.6142	1.16333	39.0716	2.93082	43.167	3.01895	44.446	0.0842288	26.0596	1.31083	61.7995	2.74273
1.8675	26.7381	0.493628	35.7021	1.6543	38.5935	3.65538	42.9093	2.12596	45.6955	0.592076	26.3317	1.42395	61.6732	1.97825
1.86917	27.2289	0.806118	35.8753	1.61721	39.7584	2.84934	43.614	3.61555	44.523	0.197704	26.042	0.783035	61.6582	2.73846
1.87083	26.9772	1.11711	35.2124	1.47057	38.7335	1.79706	43.1337	2.48477	44.0308	2.00787	26.2675	1.61431	61.6151	3.1201
1.8725	26.6055	0.877744	36.8044	1.33708	39.5231	2.82285	43.6428	2.7895	45.0324	0.829529	26.4334	1.43752	61.0767	3.74551
1.87417	26.9296	0.487693	35.7504	0.822132	38.4729	1.91425	42.8944	2.8302	45.4432	0.651703	27.0807	1.63362	61.6365	2.59113
1.87583	27.3538	0.350728	35.6564	1.48322	39.3657	2.80595	43.2358	3.65735	45.988	1.19085	26.0556	0.67347	61.3801	3.10889
1.8775	26.4343	1.33764	35.3545	2.00148	40.0171	2.99949	42.4805	2.82993	44.7613	0.263949	26.2211	1.53536	61.7428	1.92893
1.87917	27.0856	1.42069	34.6594	2.92935	38.6809	4.05752	42.9703	2.55949	45.0128	1.11046	26.4139	1.72723	62.3111	1.61212
1.88083	27.0691	0.539959	35.303	1.67976	39.5712	4.05951	42.7615	2.45659	46.1065	0.54009	25.6279	0.793124	62.4652	1.95921
1.8825	26.2738	0.647817	35.06	1.84464	39.6457	2.79639	42.2203	2.51258	45.7657	1.92997	25.4842	0.9138	62.6592	1.22884
1.88417	26.6879	0.806734	35.6156	2.18617	38.2897	1.8497	43.0522	4.22043	44.765	2.182	25.5944	1.34409	61.0444	2.35723
1.88583	26.969	0.511396	35.5021	1.34146	38.4179	1.35913	42.2107	2.13463	43.9734	2.28244	26.3685	0.841484	60.6222	2.11995
1.8875	27.068	2.08823	36.0716	1.57307	38.7799	2.74058	43.4818	4.36657	45.9102	1.13585	27.2202	1.42849	62.4861	3.16118
1.88917	25.9428	0.985688	35.7146	1.32345	38.5917	2.7676	43.7884	3.30394	44.2812	0.52043	26.1991	1.39346	62.7192	1.91813
1.89083	25.6441	1.2645	35.7649	1.39471	38.8764	2.24624	43.2963	3.52009	45.6171	2.15451	26.9627	1.47985	62.3552	3.05706
1.8925	27.2608	0.979638	36.1251	1.46793	39.4471	3.31261	44.0351	4.34986	44.9615	1.70062	26.355	1.45422	62.3748	2.65868
1.89417	26.9731	0.611429	36.0138	1.14663	38.6861	3.56899	42.571	3.22362	46.3821	2.26736	25.2941	1.26211	61.9797	3.50835
1.89583	26.8698	1.91761	35.6234	1.86937	38.8689	3.82478	42.9886	4.12582	45.4846	1.52042	26.5449	0.99088	62.085	2.45037
1.8975	26.1423	1.26215	35.2562	1.78262	39.6344	2.47857	44.0374	3.22611	45.5455	0.629538	26.2542	1.54855	62.5838	1.6195
1.89917	26.6292	0.488502	35.865	2.51327	39.9864	2.25027	42.4596	3.29238	44.831	0.94702	25.9573	1.19321	63.3505	1.49033
1.90083	26.8401	0.667344	36.2123	1.91606	39.6276	1.61727	42.9603	3.51386	45.6219	1.05647	26.2772	1.77378	62.4548	2.82921
1.9025	25.7584	0.099869	35.8955	1.06352	39.7632	2.67337	44.0441	3.83674	45.6307	0.714455	26.3101	0.470939	61.777	1.71766
1.90417	26.7429	1.39089	35.2253	1.28318	39.3889	3.80233	44.7911	2.26897	44.2729	0.94251	26.2047	1.77927	62.6727	2.26058
1.90583	25.9029	0.450796	35.8886	1.59661	38.8867	2.54414	43.41	3.3048	45.1946	0.407802	26.1997	1.23237	61.9225	3.20954
1.9075	25.5792	0.921837	35.1944	2.77999	39.636	3.28148	43.9248	3.41494	45.7114	0.426355	26.5525	0.940029	63.7166	2.08501
1.90917	27.9093	2.03023	36.3666	1.8388	38.1292	2.28079	43.5769	2.36117	44.4933	1.24923	25.8518	1.61211	61.9135	1.79464
1.91083	26.588	0.825706	35.7692	1.86563	39.8809	3.48329	42.7471	3.60634	46.1698	1.21141	26.6169	1.76711	61.7115	2.16803
1.9125	26.8699	0.218653	36.0962	1.97182	39.5222	2.23975	44.0308	3.61081	45.8412	1.10855	26.687	0.366146	62.2744	3.10177
1.91417	25.9104	0.762066	35.8155	1.55028	40.7833	3.22554	43.4484	2.46027	45.6338	1.35215	25.6937	1.60817	63.2844	1.25444
1.91583	26.8591	1.0295	36.3626	1.72115	40.4627	2.05777	43.5988	4.3185	45.8928	0.389276	26.4061	0.884214	62.4794	1.72683
1.9175	27.1833	0.969667	35.7727	1.1089	39.8165	3.56079	43.287	3.1658	45.047	0.98444	26.5336	1.56748	62.7696	1.84481
1.91917	27.5212	0.511868	36.1119	2.75815	40.3172	2.99573	44.2968	3.08793	45.4811	1.03767	26.5976	1.06482	62.5584	2.42803
1.92083	26.6411	0.055394	36.0859	1.57187	39.6391	3.08919	43.3724	3.53743	45.6024	0.920673	26.6442	1.3414	62.3684	2.79217
1.9225	25.8328	1.54167	36.1245	0.743372	40.0086	3.32838	43.2892	4.22113	45.1488	0.870738	26.1821	1.3307	61.1005	2.84391
1.92417	26.6424	0.81963	36.241	1.10824	39.6077	3.43303	43.8629	3.84442	46.2319	1.1489	26.8317	1.39161	62.3707	2.92494
1.92583	27.8953	1.19776	36.9823	1.18866	39.2451	3.30814	43.7701	2.82444	45.0893	1.1776	26.5557	1.04722	63.4582	2.7894
1.9275	27.1259	0.442612	36.3301	2.30569	39.3313	3.70516	44.5859	3.35233	45.1208	0.861634	26.0373	0.870309	63.5244	2.40893
1.92917	26.6676	1.01832	35.9748	1.55211	39.9516	4.03394	43.0016	2.65591	45.8899	1.45306	26.5318	1.25322	63.1207	1.07197
1.93083	26.8749	0.475545	35.8259	0.528146	39.3555	2.62973	43.8919	2.50863	44.9199	1.39684	27.0458	1.44841	62.6664	2.63821
1.9325	26.6353	0.590345	36.5362	1.49072	39.6065	3.27813	44.7374	4.57108	45.8151	1.81918	26.7168	1.43252	61.723	3.17544
1.93417	27.1198	0.815778	35.9488	2.15587	40.1007	4.36704	44.2351	3.73531	46.2489	1.03333	26.4279	1.6221	62.6318	3.01273
1.93583	26.3931	1.12335	36.9544	1.04905	39.1775	2.87469	44.3581	3.73118	45.7021	1.95704	26.6699	1.27254	63.1844	2.37301
1.9375	27.3914	0.606396	36.8272	1.59101	39.7523	3.25758	43.0299	2.78073	45.8723	0.563911	26.165	0.790038	63.2778	1.41147
1.93917	26.6359	1.54487	36.2191	1.17305	39.4638	2.3178	44.4715	2.80309	45.7477	0.48544	27.3739	1.53282	63.401	3.08688
1.94083	27.5842	0.200527	36.3522	1.31672	40.3469	2.97342	43.3992	3.70335	44.1995	1.89554	26.6748	1.71551	63.659	0.707735
1.9425	26.8235	1.61469	36.1008	1.60643	40.1952	3.50741	43.3593	3.4683	46.2529	0.693578	26.6716	0.988006	62.9825	1.36162
1.94417	26.9599	1.27904	36.1691	1.8565	40.6688	2.99969	43.8063	3.38514	45.6688	0.105385	26.5602	1.39198	62.855	1.45956
1.94583	26.7218	0.441907	36.6041	1.53599	40.7922	3.27023	44.8994	2.49014	45.9679	1.33662	26.538	1.32305	62.9397	3.08633
1.9475	27.7929	0.350958	35.661	2.1072	40.6329	2.49232	44.0127	3.28383	46.2608	1.54794	27.169	1.35031	63.0462	2.58832
1.94917	26.2234	1.42332	36.4016	0.813339	40.1751	2.34964	44.942	3.98917	46.0982	0.827622	26.48	1.82319	61.9199	3.69478
1.95083	26.3122	0.818413	36.2867	2.99005	40.8005	3.72651	43.6661	3.04959	46.2057	0.835269	26.9728	0.955817	62.2881	2.11969
1.9525	26.1952	0.461102	34.976	1.66304	40.5971	3.08772	43.8439	3.22183	45.3258	3.14132	26.4409	1.20738	62.3778	1.82887
1.95417	27.2833	1.10606	36.3321	1.45288	40.0441	2.67954	45.2025	2.40427	45.8956	0.371776	26.7695	1.2955	62.4131	4.4121
1.95583	27.6559	1.15616	36.8057	0.84532	39.9064	2.92252	43.1635	3.18933	46.0644	1.13915	26.6738	1.28344	62.3797	2.43239
1.9575	27.4834	0.978551	35.8647	0.78587	40.3896	3.2376	44.1351	2.79358	45.7071	0.504511	26.8508	0.75367	63.1637	2.47924
1.95917	26.8842	0.372747	36.5564	1.59805	40.5157	3.37942	44.8262	3.51855	45.4652	0.489075	25.9858	1.29661	62.0823	3.31171
1.96083	27.5198	1.58002	36.652	0.92807	40.1394	3.54365	44.7956	3.13486	44.5463	0.506237	26.8256	0.900009	63.0868	1.89477
1.9625	28.1313	1.06211	37.0795	1.51527	40.7438	2.51236	44.4576	3.39626	45.5618	0.342741	26.4566	1.08648	64.1362	3.43798
1.96417	26.1821	0.674867	35.9151	1.43859	39.583	2.57455	43.3186	2.00463	45.8183	1.32324	27.4148	2.23962	63.6735	1.26218
1.96583	27.4882	1.11018	36.6284	1.07744	40.363	2.97698	45.1699	3.30418	45.5242	1.86076	26.7578	1.90609	63.0704	3.11757
1.9675	26.8565	2.64854	36.2788	1.22906	40.1348	2.90105	43.1473	3.30827	45.4498	1.45843	27.1694	1.45223	62.6301	3.19837
1.96917	28.6635	1.49765	36.8921	1.18101	40.202	3.65517	44.0816	2.97092	46.1935	0.637965	27.6032	1.8465	63.272	1.49215
1.97083	27.6401	1.00489	36.8093	1.11402	39.6424	2.60237	44.4726	3.0845	46.0894	1.22565	26.9659	0.381729	62.0958	2.63923
1.9725	27.4961	0.590127	36.5156	2.329	40.6854	4.36236	43.9011	2.89381	46.5307	0.29279	26.9945	1.03614	63.8515	1.81937
1.97417	27.2556	0.723251	36.582	1.94127	40.9741	3.74884	44.2772	3.1228	45.8135	1.05679	26.6966	0.879528	63.1526	3.51781
1.97583	27.529	0.211954	37.2137	1.99776	40.3525	3.03433	44.4184	2.93185	47.068	0.954546	26.4894	0.526964	63.2339	1.73721
1.9775	28.1656	1.23202	36.3457	2.49482	40.3926	3.07763	44.7717	2.4086	46.1779	1.01869	27.8532	1.38849	62.6779	3.35496
1.97917	27.2712	1.73235	37.0732	1.11534	39.9035	2.59223	44.9409	3.55543	47.2514	0.890706	27.5025	1.095	62.7261	3.23603
1.98083	27.0312	1.10636	37.2038	2.16671	40.4089	3.5335	44.5564	3.08496	46.2445	0.774158	26.8668	1.20376	63.1544	1.9946
1.9825	25.7606	0.995139	36.1123	2.36912	40.6271	3.57364	44.4337	2.23732	46.517	0.710048	27.7275	1.63527	62.95	2.04958
1.98417	27.7204	1.40618	37.1031	1.74447	40.1521	2.95704	45.3493	3.74469	46.7987	0.536751	27.0111	1.04544	63.1073	2.33604
1.98583	27.888	0.409494	35.8682	1.18842	40.0923	2.91641	44.6796	2.45316	47.4236	0.0994745	27.3547	1.04017	64.2614	2.09088
1.9875	27.1813	1.26605	36.2149	1.94734	41.3597	4.43043	45.9597	4.16618	45.7166	0.578614	26.8716	1.56308	63.3283	2.27031
1.98917	27.3643	1.12217	37.2264	1.27277	41.0159	2.82541	44.6472	3.0029	45.7842	0.48709	26.6002	1.06885	62.9167	2.03065
1.99083	27.7355	0.798948	36.3299	1.1932	40.6979	3.14336	43.9715	3.03554	46.2981	1.04118	27.3124	1.60126	62.9583	2.15488
1.9925	27.6874	0.887657	36.7057	0.987361	40.4686	2.34258	44.402	3.19189	46.5605	1.1233	27.359	1.03666	62.1539	3.08066
1.99417	28.2764	0.665822	37.0167	0.958051	41.7381	3.34711	45.1698	4.05619	47.0544	0.635299	26.8587	1.77632	64.7706	2.51294
1.99583	26.5676	0.481615	36.5768	1.51744	40.7006	2.72358	45.144	3.48598	46.8459	0.926493	26.8734	1.06797	63.5828	2.56401
1.9975	27.775	0.654339	36.3249	2.02947	41.259	3.31129	44.1123	3.17014	46.6452	0.440051	26.9044	0.915408	62.6248	3.2912
1.99917	27.9738	1.6399	37.503	1.23478	40.5615	3.10975	45.5883	2.9651	46.3452	0.234391	27.9744	1.31722	63.9063	1.26547
2.00083	27.8997	0.93799	36.9918	1.49885	41.7584	3.7203	44.2605	2.82341	47.4666	1.40317	27.4233	0.714494	63.0598	3.01034
2.0025	26.5705	0.901041	38.4094	1.3935	41.5448	3.7729	44.9735	4.49354	46.3503	1.09766	26.9208	1.17951	63.2634	1.32935
2.00417	28.2696	1.0294	36.7011	1.16344	40.1232	2.49663	44.896	3.1759	45.2812	0.632651	27.7919	1.28631	63.0282	2.76318
2.00583	26.9656	1.54023	37.3191	1.61011	41.6712	2.47122	44.5236	2.03726	46.0061	1.51213	27.8825	1.41169	64.3666	2.36887
2.0075	27.0766	0.993323	37.6386	2.08149	42.5221	3.51123	45.0991	3.3948	47.6953	0.609072	27.3668	0.805042	63.2033	3.64978
2.00917	28.4536	1.17406	36.8602	1.6691	41.0955	2.28187	45.1928	3.89886	47.0605	1.32868	27.899	0.804926	63.7782	1.88224
2.01083	28.3683	0.431619	36.9774	1.87127	40.8422	3.61313	44.6147	4.07374	45.7536	0.997313	27.8162	1.20145	62.6769	3.64672
2.0125	27.6367	1.06003	37.8806	1.22806	40.7434	3.55328	43.6278	2.79669	46.82	0.742289	27.416	0.999807	64.0365	1.79082
2.01417	27.2571	0.78446	36.5131	1.53396	40.0533	2.9617	44.961	3.92504	46.8075	0.441487	27.6283	1.12108	64.0415	3.19404
2.01583	28.022	1.24537	36.3946	1.52645	40.2308	3.44078	45.3493	3.37925	46.7307	1.19482	27.7112	1.77796	63.5539	3.68628
2.0175	28.4325	0.623369	37.3327	2.37689	41.5445	3.16307	45.5853	3.26315	46.4303	1.33694	27.1984	0.738959	62.9378	2.09616
2.01917	28.354	0.708019	37.8784	1.9483	41.0641	2.73707	44.6436	2.19744	46.9494	0.871095	27.905	1.56842	63.8316	2.31799
2.02083	28.402	1.28281	37.0591	2.41983	40.1572	2.37696	44.9197	2.01669	47.5938	1.08133	26.854	1.50435	61.4673	2.88215
2.0225	27.5118	1.48174	37.5732	1.73285	41.2501	4.06615	45.5196	3.89925	46.9513	0.945634	27.144	1.32635	64.4646	3.21762
2.02417	27.4496	1.30654	36.7966	1.46361	40.1441	2.83623	46.2523	3.50053	46.4799	1.31802	27.942	1.36304	62.978	2.42662
2.02583	28.7014	0.308548	37.2165	2.62299	41.3041	3.23547	45.5635	4.29818	47.2829	0.750035	27.6224	1.18317	63.4902	2.92348
2.0275	27.757	0.192793	36.7208	2.33535	40.9698	3.6077	44.7401	4.20417	46.3947	2.27434	27.9084	1.11671	63.8096	3.66248
2.02917	27.6903	1.72446	37.3602	1.51895	41.4309	2.80987	45.3991	3.18781	46.9023	0.799522	27.9121	1.90408	63.4169	2.84304
2.03083	27.7788	1.07924	37.0987	1.651	41.2539	3.55189	43.2958	1.40701	47.6298	1.89596	28.0291	1.9522	62.7569	2.7987
2.0325	28.4524	0.18764	37.9973	0.720478	40.8395	3.1276	45.1386	3.47471	47.8289	0.229786	27.8981	1.72702	63.3684	3.33167
2.03417	28.4319	2.236	38.1395	1.84401	41.5455	4.27551	45.4151	4.15472	47.0542	0.656624	26.8951	0.953512	63.3459	1.76337
2.03583	27.8897	0.690444	37.0438	2.16624	41.0973	2.63018	44.0982	2.88471	48.0211	0.535973	27.4978	0.857441	63.5452	2.50178
2.0375	28.6147	1.21118	36.8982	1.75311	39.783	2.44627	44.865	3.199	47.9769	1.41848	27.4835	1.57056	64.1803	2.68569
2.03917	29.1561	1.85805	38.0459	0.794106	41.1025	1.78413	44.3637	3.58159	46.4597	0.429965	27.7343	1.90569	63.2326	0.63299
2.04083	27.3228	1.38731	37.0882	1.34788	40.9478	3.30353	45.1834	3.11205	47.5271	1.64722	26.984	0.26067	64.4114	3.35557
2.0425	27.783	0.158892	37.6548	1.68975	40.3757	1.77161	44.3902	1.88142	48.0723	1.36308	27.9841	1.70281	63.552	2.83537
2.04417	27.4006	1.14268	37.2276	2.32487	41.1671	1.80089	45.0698	3.7816	47.0185	0.283986	26.8317	0.41726	63.6207	3.60942
2.04583	28.8992	1.11949	37.6952	1.6738	40.6912	2.78913	45.7761	3.94024	48.0755	1.37388	28.4463	1.76035	63.0992	3.27092
2.0475	28.287	0.981956	37.7116	1.88105	42.0506	3.79116	45.1318	3.35084	47.6886	1.12911	27.8163	1.97491	64.8031	2.60473
2.04917	27.9579	1.98525	37.6549	1.36467	41.2422	2.7732	45.7893	2.93186	47.406	1.43727	28.1811	1.07557	63.5569	1.73345
2.05083	28.3948	1.67637	37.3152	1.87045	41.3612	3.6164	45.6383	2.85765	46.6769	1.05902	28.2621	1.27515	64.1139	2.47454
2.0525	28.2276	0.540509	37.0687	0.958358	42.1002	3.13472	45.6087	2.74331	48.8457	2.50864	29.0288	1.55038	63.2129	1.94147
2.05417	28.1322	0.921074	37.4584	1.58735	41.425	3.28688	45.0219	2.7049	47.9316	0.367954	27.9905	0.924053	64.8115	2.13312
2.05583	27.2307	1.29997	37.7973	2.02593	41.506	2.81684	44.8514	3.77265	48.3265	0.985346	27.3166	1.07105	65.0355	2.99144
2.0575	28.0087	1.38563	37.6045	1.59722	42.1387	4.17977	46.2236	4.43862	47.3983	1.05747	27.2758	1.70217	63.7097	2.49408
2.05917	27.8788	0.329429	37.6314	1.3843	41.2995	3.75147	45.5024	3.98828	47.1011	2.35143	28.0527	0.953325	63.8554	2.57668
2.06083	28.4779	1.60932	36.4178	2.73442	42.0752	3.58184	45.4065	2.96555	47.7797	2.24921	27.6207	1.51167	64.6803	2.3228
2.0625	27.9915	0.308994	37.2163	1.32828	41.1314	3.33807	45.2478	3.59743	47.6736	1.77618	27.7391	1.59937	63.1226	2.6695
2.06417	27.5021	1.45526	37.8664	0.696591	41.1764	3.41472	44.9814	3.44933	48.6041	0.815288	28.2236	1.3898	64.7012	2.13599
2.06583	27.7876	0.934637	38.2475	0.96776	42.7665	2.95914	45.9496	3.72333	48.6347	0.936484	27.0601	1.44147	62.9334	2.5562
2.0675	27.97	1.00018	37.6842	1.60675	40.5533	1.23198	45.5312	3.11003	47.1507	2.30876	27.6668	0.895578	65.0078	2.64301
2.06917	28.406	0.593768	38.3019	2.01352	40.4219	2.40638	45.573	3.04648	47.2808	0.681985	27.3842	1.10421	64.4607	3.27122
2.07083	28.5525	2.14235	38.1341	2.35632	41.6737	2.6724	45.847	2.00276	47.2305	0.214975	28.4255	1.32373	63.9722	3.55422
2.0725	28.5029	1.13378	38.8237	0.859238	41.3553	3.38061	45.717	3.75861	47.2333	1.059	27.5558	1.59369	63.895	2.13533
2.07417	28.3478	0.685839	38.0176	2.19551	41.4211	3.22439	46.1973	4.86996	47.8652	0.134622	27.841	1.05875	63.8114	2.16132
2.07583	28.5916	0.632389	37.8841	0.717528	42.5057	3.46597	47.0441	4.93171	48.3977	1.40879	28.2369	2.68561	64.5962	3.36284
2.0775	28.9572	1.45376	38.2009	0.942927	41.5343	3.4359	46.0077	3.32519	46.8662	1.92598	27.9439	1.78932	63.2689	2.81924
2.07917	29.3255	1.61697	38.3211	2.23999	42.111	2.435	44.9425	3.12873	48.5566	0.930116	27.1836	2.45383	63.4795	1.88275
2.08083	27.8569	0.509509	37.0097	1.85971	41.595	3.60958	45.793	3.39853	47.4719	1.37523	27.7725	2.00614	63.2067	3.07122
2.0825	28.4309	0.879973	37.5254	1.39732	41.3534	2.95048	45.8953	2.83629	48.1936	1.01129	28.2837	1.60804	63.5768	3.17385
2.08417	27.7392	0.300136	37.8687	1.54186	42.4911	3.7289	46.2601	3.28569	48.4896	1.34747	28.6606	1.29963	63.7491	3.00245
2.08583	27.466	0.640942	38.3915	2.5061	41.7157	3.02404	45.9399	4.89649	48.3826	1.31862	28.0841	2.01729	64.8853	1.58162
2.0875	28.197	0.25117	38.3902	1.92179	43.3832	3.7861	45.8044	2.79325	48.1981	1.66619	28.0351	1.8869	64.3635	2.56362
2.08917	28.4305	1.14438	38.3563	1.44522	41.1344	2.79396	46.4017	2.44519	47.8478	1.29882	28.557	0.37059	64.941	2.15461
2.09083	28.9507	1.05416	37.6752	0.905982	42.1569	4.14333	46.1829	3.61114	48.1279	0.230232	28.5911	0.946665	63.4318	2.11273
2.0925	27.9015	1.15973	37.6484	2.91981	42.1427	3.27018	45.3948	3.11167	48.9489	1.09062	28.056	0.989995	63.7999	2.43765
2.09417	28.9093	0.404258	38.3707	1.72052	42.4613	3.39223	45.7142	4.1461	47.6552	1.18361	28.9562	1.68764	64.6653	3.27856
2.09583	29.4952	1.1639	37.6235	1.46607	41.5303	2.85599	45.8091	3.87011	48.3253	0.385816	27.8441	1.05704	63.222	3.34786
2.0975	28.3656	0.390934	38.1421	1.11029	42.9659	4.42109	46.5287	3.24377	47.5515	1.72547	28.7324	1.48673	63.02	2.28099
2.09917	28.1379	1.3983	39.0383	1.09832	41.7693	2.91569	45.8642	3.37804	47.6022	0.690311	28.3756	1.96739	64.094	2.10006
2.10083	27.4424	0.434013	38.1997	0.613876	41.8722	3.65344	46.4351	3.00884	48.0106	1.35828	27.4761	1.99538	64.4266	1.89221
2.1025	29.0849	0.292986	38.4813	0.978149	41.9249	3.71905	45.4507	4.08761	48.0336	1.10342	27.8528	0.982869	64.9346	1.53214
2.10417	29.481	1.68205	37.7676	1.32088	41.7296	2.58543	46.5558	3.9717	48.3293	1.04351	28.1297	1.36814	65.2361	1.99422
2.10583	28.8127	1.11987	37.9122	1.12593	42.2997	3.32268	45.7552	2.68376	48.4944	1.01043	27.8707	1.4473	64.4713	1.93624
2.1075	28.6142	0.413076	38.5847	1.17761	41.5665	3.86349	46.0891	3.01426	49.4493	1.23231	28.1119	1.41522	64.3933	2.58944
2.10917	27.4572	0.983246	38.571	1.57455	42.4792	2.2881	46.5713	3.11456	47.8897	0.852746	28.4418	1.19221	64.4791	1.94377
2.11083	27.6371	0.642221	38.1411	1.92136	42.5534	3.58596	45.4215	3.75342	48.5221	0.845998	28.8926	0.933633	64.408	2.13322
2.1125	28.4477	0.956326	38.4086	0.984165	41.8513	2.86221	45.8673	3.88866	47.8184	1.68421	28.3361	1.94351	63.7087	2.81792
2.11417	28.9671	1.06757	38.1103	1.01583	42.5542	3.61651	45.8723	4.57272	47.5164	1.37568	27.8733	0.933122	65.6446	2.5671
2.11583	29.7326	1.13656	37.222	2.30591	42.1557	2.48124	45.9456	3.75066	47.8692	1.87241	28.5274	1.78735	63.816	1.69637
2.1175	28.7888	0.859812	38.1525	2.12556	41.1099	4.00866	46.0193	3.24002	49.158	2.03349	28.6872	1.82818	63.9429	2.00922
2.11917	29.0593	0.436572	38.591	2.11346	41.9754	3.89471	46.0501	3.05117	48.3081	0.626578	28.5569	1.36117	64.1838	1.43493
2.12083	27.8421	0.918463	38.5013	1.26393	42.3563	2.76539	46.3108	2.92586	48.6203	1.47102	28.3979	0.917488	62.9413	3.52772
2.1225	29.1528	1.02271	38.3926	1.96267	43.0013	3.87362	46.3515	3.18539	48.7643	0.459462	28.7478	1.55548	64.3867	2.46292
2.12417	29.3031	1.37265	38.2258	1.73283	42.6998	3.89589	46.0462	3.02969	48.1705	1.74621	28.2028	1.19327	64.0809	2.20943
2.12583	28.2067	0.130851	38.47	2.04465	41.9893	2.64927	46.2101	2.90636	49.0277	1.00347	28.3818	0.981702	64.9007	2.45829
2.1275	29.1104	0.39678	38.6235	0.666004	42.2295	3.4401	46.1141	3.58327	48.1859	0.16204	28.5394	1.08656	64.5023	1.92286
2.12917	28.2906	0.234576	38.2664	1.70003	42.3106	3.66608	46.0429	2.681	48.8617	1.64687	28.5643	1.69987	64.4266	1.67442
2.13083	29.0497	0.664514	38.8808	1.51246	42.8657	3.20547	45.3524	4.66924	47.6136	0.830399	28.2099	1.64711	63.8777	2.82329
2.1325	28.4203	0.223855	38.58	1.80083	41.926	3.78454	46.4706	3.10442	48.0782	1.26568	28.1996	1.72765	64.3064	2.21362
2.13417	29.262	2.02784	38.4241	0.090715	41.6301	2.842	46.2399	3.1389	48.8848	0.853735	28.8973	1.3932	64.3116	2.23493
2.13583	29.3062	1.06734	37.7988	1.3515	43.5417	4.53036	46.0079	3.74354	48.7657	1.48624	28.2485	1.3713	64.7652	2.6248
2.1375	28.7318	0.339062	38.2321	1.29664	42.1609	2.68233	45.9593	2.96676	48.5135	0.819293	28.9839	1.31283	64.0265	2.8109
2.13917	29.036	0.933738	38.6158	1.07843	42.8436	3.50908	46.0558	3.49478	49.0363	0.60413	28.3946	1.38703	65.4624	3.13583
2.14083	27.9451	0.987041	38.7274	0.587502	42.13	3.65107	45.4768	3.21553	48.6149	0.739492	28.8064	0.710202	65.5247	3.11658
2.1425	28.4452	0.200259	38.4258	2.33102	41.6839	3.55255	45.953	3.39857	48.1295	1.34071	28.5171	1.63491	65.1204	1.76608
2.14417	27.7127	0.345228	38.9029	0.650376	42.8876	2.69491	47.4938	3.95489	49.886	1.55937	28.7308	1.45762	65.079	2.52878
2.14583	27.9005	1.14915	38.9818	1.55666	41.9805	2.42325	46.8466	2.74071	48.6827	1.43718	28.181	0.84859	64.006	2.32128
2.1475	28.9675	0.708623	38.6297	1.65695	42.2461	3.30193	46.4609	3.26761	49.4802	2.51661	28.2437	1.87579	64.2948	2.82656
2.14917	28.5405	1.1158	38.5583	0.829635	43.6498	3.08273	46.9936	3.9116	48.3063	1.76404	28.2125	1.79866	64.3245	1.65405
2.15083	29.1605	0.91721	38.7399	1.70675	41.1857	2.62893	46.7662	4.22551	48.5322	1.0761	27.3473	1.60302	64.1498	0.956938
2.1525	28.3203	1.74172	39.4624	1.31522	42.6949	3.74004	46.2077	3.56748	48.2757	1.63817	28.0919	1.40943	64.3216	0.591172
2.15417	28.312	0.72694	39.8185	1.67274	42.286	2.88795	47.1169	2.54667	48.2828	1.27237	28.0856	1.57881	64.739	1.72711
2.15583	27.7388	1.04463	37.8002	0.788128	42.1432	2.72176	45.996	2.24423	48.5026	1.67342	28.1025	1.81694	64.0659	2.85904
2.1575	28.8208	0.832941	38.225	0.968615	44.0415	4.44843	45.2429	3.17295	48.9512	1.63287	28.4072	0.936202	65.3091	3.29226
2.15917	29.564	0.463536	38.8554	0.759289	43.0763	4.32276	46.558	3.31996	49.6467	2.09554	28.5209	1.22576	64.2912	1.89047
2.16083	29.1353	2.2214	38.4562	1.29561	42.756	2.67815	47.312	3.56413	47.3185	1.44473	28.5391	1.64562	65.2826	2.21554
2.1625	28.1095	0.774807	38.7053	1.80127	42.5752	2.99383	46.725	3.36555	48.8464	0.701383	28.8737	0.569128	64.0296	1.58191
2.16417	29.0512	1.69945	39.527	1.37292	42.1896	3.03805	46.208	3.24347	49.772	1.47186	28.3213	0.459797	64.8535	1.91382
2.16583	28.9255	0.462586	38.3131	1.72357	42.886	3.56736	47.7172	3.43201	50.1597	1.43797	28.6681	1.10964	65.103	1.49013
2.1675	28.867	1.51019	38.9205	0.870168	44.1884	4.08682	47.108	2.9972	48.6791	0.836002	29.3081	1.58869	64.883	2.67612
2.16917	28.8869	1.35694	38.4291	1.39486	42.1838	2.84227	47.3414	3.04838	47.7384	1.22693	28.7245	1.76253	64.5294	3.6195
2.17083	29.5468	0.34178	38.7497	1.72276	43.2443	2.47885	47.1219	2.90005	48.5894	0.754004	28.1544	0.693769	64.3814	4.48477
2.1725	30.0594	1.0049	38.6687	1.3507	43.1957	2.80416	47.5613	2.60206	49.1048	1.55192	28.7414	1.54276	64.418	2.88524
2.17417	28.9493	1.22717	39.0527	1.20456	42.1534	2.98683	46.8756	3.33519	49.5881	0.153129	29.376	1.47581	65.041	3.31134
2.17583	28.8868	0.573403	38.3937	0.735763	42.7255	2.27688	46.0096	3.21519	49.0994	1.67772	29.0226	1.31719	64.5229	2.87418
2.1775	28.0008	1.66905	39.4928	1.88119	43.4752	2.68309	46.0188	3.11735	48.9519	1.05132	28.2899	1.23804	65.3868	2.03815
2.17917	28.3515	0.734022	39.4135	2.03043	42.1003	1.27303	47.3053	3.04187	49.0301	1.72334	28.3775	1.24682	64.052	2.89406
2.18083	29.679	0.580358	38.9647	1.43376	43.0177	3.37467	47.7837	4.79724	48.7853	1.12309	28.6064	0.869087	63.934	2.63425
2.1825	29.3046	1.24288	38.6021	1.5481	42.2659	3.53777	47.1738	2.7907	49.094	1.7068	28.6977	1.68064	64.7007	2.51419
2.18417	28.0816	1.13595	38.0857	2.16276	42.9391	2.23067	46.624	2.52086	49.6405	1.29399	28.9628	1.6635	64.8044	2.07825
2.18583	29.9992	0.623431	39.0537	0.763518	43.872	2.94271	46.0557	4.77857	48.6866	0.51345	29.1252	1.40901	64.7195	2.16948
2.1875	28.7591	1.33164	39.7322	0.332915	42.5243	3.39918	46.476	2.89422	49.6693	2.12221	29.0229	1.02947	64.4621	1.87818
2.18917	29.1238	0.559628	39.1283	1.42902	42.7866	3.31343	46.4088	3.56912	47.8521	0.809127	29.5063	2.13214	64.5012	1.25139
2.19083	29.1411	0.531613	38.0708	1.39151	43.2774	2.57127	46.262	4.21762	48.7074	0.231231	29.6828	0.683453	64.369	1.69232
2.1925	29.6099	0.429773	39.1304	1.76753	43.7666	2.11928	47.0188	3.13811	49.7786	1.15062	28.4146	0.927124	64.516	2.13572
2.19417	28.5915	0.835491	38.7696	1.50065	42.3177	2.97774	46.721	4.26196	49.3368	0.980019	29.0255	1.45949	65.466	1.60195
2.19583	29.2633	1.03506	39.1032	0.597129	43.7121	1.46391	46.4166	3.32805	49.8845	1.068	29.4411	1.77727	65.1509	2.59379
2.1975	29.7376	0.304707	38.5762	1.22644	43.5016	3.65519	47.5918	4.40047	49.6507	0.526925	28.8675	1.19553	64.3191	4.13487
2.19917	30.7203	1.60863	39.7437	1.64271	43.1127	3.19604	47.1223	2.62281	49.0679	1.17198	28.8041	0.857747	65.1266	2.38147
2.20083	29.0395	0.50483	39.8946	1.41155	42.8849	4.08064	48.4857	4.14392	49.99	2.01742	28.6453	1.56622	65.306	2.40167
2.2025	29.6974	0.130987	39.3776	1.71842	42.5374	2.51767	47.0235	4.91839	50.2366	0.513833	29.1239	1.69818	65.5786	2.51643
2.20417	29.4578	1.66188	39.1914	0.93408	43.4285	3.29594	46.9298	3.72472	48.8615	1.08612	29.6662	1.28306	65.2866	2.47655
2.20583	30.0023	0.951834	38.7397	1.8076	42.9919	3.98719	47.3625	3.63717	48.8449	1.26135	29.1285	1.88573	65.3104	1.62195
2.2075	30.1359	0.896638	38.9224	1.7486	43.3454	3.2227	46.7828	3.88561	49.9342	1.01748	29.2741	0.593281	65.2182	1.99587
2.20917	29.9069	0.857514	38.3211	1.59243	42.9111	2.15903	47.1113	2.94557	49.2086	0.868191	28.5731	1.06112	64.8882	3.33219
2.21083	29.8821	0.645841	38.3087	0.612507	44.0371	2.94024	48.1739	3.90879	49.66	1.37339	29.7444	1.38913	65.6128	2.95884
2.2125	30.2673	0.817768	39.7401	1.34344	43.9287	3.84041	47.4163	4.39122	50.4127	1.37781	29.2597	0.896568	64.5958	3.54421
2.21417	30.1458	2.13497	39.9972	1.80407	43.4087	3.93241	47.043	3.22866	49.0676	0.915396	29.0953	1.53411	64.7854	3.19495
2.21583	29.1177	1.81256	39.169	0.987091	43.2374	2.82674	46.5782	3.67493	49.8987	1.04337	29.213	1.32699	65.6418	2.56213
2.2175	30.0172	1.48907	38.7845	0.84818	43.3441	3.76794	46.4072	3.89294	50.6891	1.01044	28.9936	1.46354	64.9619	2.24498
2.21917	30.3238	1.34354	39.2871	1.18139	42.8194	3.0551	47.4151	3.1153	48.8537	1.3592	29.3787	1.22515	65.7225	2.38782
2.22083	30.541	1.75197	38.346	2.35942	43.7752	3.6102	46.6498	3.72362	49.3405	2.15428	29.3284	1.66467	64.9677	3.08922
2.2225	30.1878	1.6688	39.5055	1.36947	43.0715	3.88466	46.9615	5.04386	48.8259	1.20011	28.7278	0.766884	66.3312	1.84658
2.22417	28.8504	1.01971	39.4283	2.13707	43.4775	3.12537	47.15	2.34259	48.8087	2.46229	28.9507	0.425328	66.2177	1.82383
2.22583	28.5411	0.630523	39.4457	1.76321	43.1014	3.31434	48.0052	2.06834	49.789	1.10447	29.4838	1.55105	64.3504	1.8067
2.2275	30.3259	0.15298	38.8456	1.68741	43.0383	3.07591	47.2975	3.3659	49.8765	0.638061	29.4586	1.14711	64.8432	2.69585
2.22917	30.2014	0.609082	38.9586	1.70221	43.187	3.44137	47.11	3.4663	48.4448	0.866245	29.5536	1.54319	63.767	3.95748
2.23083	30.8557	0.461984	39.3579	1.32051	43.0057	2.91956	46.9312	4.61337	49.0229	1.01045	30.1391	1.75626	65.4336	2.63181
2.2325	29.4489	0.316816	39.3461	1.71316	43.329	3.52704	48.3647	3.83599	50.1121	2.49069	30.0295	2.40936	65.1152	3.48919
2.23417	30.5087	0.110966	40.2302	2.3213	43.6152	3.06092	46.5412	3.127	49.6566	1.29571	28.9813	0.572144	67.1584	2.79215
2.23583	30.4438	1.34488	39.1722	0.839924	44.1123	2.48291	47.1282	3.7331	50.3297	2.70415	29.9811	1.53873	65.6085	1.74609
2.2375	29.5469	1.22064	38.9507	1.12478	42.7963	2.74903	47.5492	4.97828	49.9571	1.6805	27.6857	0.639339	65.5808	1.82905
2.23917	30.4722	1.1143	39.0943	1.29482	44.5119	3.47962	46.6354	2.77235	50.2996	0.453865	29.2099	1.99422	64.8452	1.79158
2.24083	30.0023	1.36404	39.7228	1.35458	44.525	2.74125	47.168	3.8021	50.4683	0.865519	29.6752	1.15831	65.774	2.90049
2.2425	31.0595	0.68541	39.6315	1.12439	43.2878	3.4666	46.8844	3.42139	49.7576	0.281927	29.6241	1.57139	65.1823	1.45911
2.24417	29.7002	0.069142	39.4076	2.00952	43.7576	2.76362	46.4305	2.37155	50.2343	1.01616	29.9268	1.55954	64.5791	3.75975
2.24583	29.6578	0.920314	39.2757	1.47627	44.7572	3.85675	48.2329	2.77632	49.7682	0.76622	29.3066	2.0056	65.9356	3.02481
2.2475	29.935	0.723338	39.965	1.39027	44.0405	4.12215	45.0015	2.60008	49.4564	1.17908	30.1516	1.46331	65.1452	2.38644
2.24917	30.1797	1.99541	38.6663	2.05568	43.8971	2.58316	48.1626	4.78462	51.1494	1.96783	29.0396	1.57495	65.7899	3.748
2.25083	28.8215	0.821342	39.7552	0.413347	43.8238	3.09605	47.8088	3.70788	50.2539	2.03424	29.3336	1.03811	65.9236	1.01926
2.2525	30.7283	0.81563	40.2299	1.96958	43.9668	3.33776	48.3554	3.50385	50.5021	1.80112	29.3796	1.56579	66.7243	2.59367
2.25417	30.4359	1.01765	39.3252	0.909514	43.2799	2.70937	47.7369	3.52226	51.0523	0.489586	29.6039	1.62159	64.7982	2.66844
2.25583	30.2133	1.94631	39.3986	0.884701	43.9245	3.12691	47.6158	5.31899	51.1574	1.16397	29.8693	1.80175	65.9902	2.28416
2.2575	30.4428	0.141773	39.1083	1.62179	44.2289	2.22181	48.7659	4.14699	50.4767	0.594555	29.59	0.960126	66.1071	2.50402
2.25917	30.1756	1.57806	40.1663	0.948066	44.1983	4.15473	47.9009	4.20608	51.4066	2.88195	29.2865	1.55966	66.1213	2.47828
2.26083	29.8791	0.52296	40.4191	0.230019	43.5618	3.53894	47.4709	3.15834	49.7846	1.05092	28.77	1.09359	65.5289	3.27983
2.2625	30.3792	1.63603	39.7486	2.10775	44.0086	2.91207	48.1452	3.67319	49.3385	0.156526	29.0423	1.19258	66.3488	2.46687
2.26417	30.917	1.02378	39.3544	1.76535	44.3543	4.23169	48.0475	3.41979	50.3641	1.57331	30.0417	1.711	65.4632	3.35186
2.26583	29.5832	0.539351	39.6983	1.77473	44.0977	2.67608	47.7544	1.80321	49.9583	1.22598	29.5825	1.47872	64.7957	2.86438
2.2675	29.9005	0.817164	39.9639	2.03063	43.6099	3.17391	47.4601	2.11041	51.2084	0.989404	29.9599	1.39587	64.8503	2.98975
2.26917	29.5674	1.29212	39.4554	0.707678	44.0991	3.0632	47.363	4.029	49.5412	1.81707	29.7148	2.34293	66.1218	2.4483
2.27083	30.4872	0.637975	38.5695	1.24162	44.364	4.08699	48.5216	3.85561	51.1177	2.14533	30.0834	1.68241	65.8242	3.11741
2.2725	30.0672	2.06083	39.6202	0.751485	44.2154	3.44267	48.5798	4.04454	50.7673	1.16371	29.2418	0.670505	65.6628	1.78464
2.27417	30.3743	0.907272	39.6516	1.11911	44.9581	2.21687	47.4383	1.9928	49.9925	0.928807	29.573	1.19199	65.5524	2.39817
2.27583	29.7306	1.43116	39.5661	1.15483	44.626	2.67697	49.133	3.04576	50.4158	0.586773	30.214	1.27622	65.194	3.2494
2.2775	29.9785	1.14584	39.2311	1.48451	44.5312	2.32244	47.618	3.66278	50.3709	0.944178	29.4914	0.618245	65.742	1.90878
2.27917	30.5292	0.820104	40.4365	0.940926	43.1165	3.84112	47.9851	3.95485	49.8454	2.27645	28.6635	1.61221	66.4652	1.65769
2.28083	29.7429	0.753947	39.3957	1.02696	44.4616	2.53995	49.2658	3.87029	50.7146	1.33594	30.6677	1.82799	64.9098	3.8167
2.2825	30.4504	1.57948	39.244	1.03974	44.7187	4.08515	47.4442	2.20757	50.1291	2.20088	28.717	1.15266	65.4003	2.85708
2.28417	29.3005	0.794023	39.6989	0.84693	44.498	3.02083	48.7163	2.75001	51.5302	2.48956	29.992	2.02194	65.0205	2.57838
2.28583	30.0185	1.18267	40.4914	1.00662	44.8011	2.82998	47.8085	2.82381	49.8716	0.361317	30.7234	1.511	64.7782	2.4761
2.2875	30.3124	1.02734	40.7947	1.59658	44.0299	2.80641	47.7709	3.98017	50.7691	0.661866	29.7953	1.21185	66.5266	2.42707
2.28917	30.7412	1.056	40.0162	1.0158	43.0213	3.45841	47.9202	4.4006	49.832	1.46605	30.1156	1.82868	66.0261	1.30585
2.29083	30.0467	0.945691	39.6094	0.685181	44.5084	3.18234	47.207	3.17226	50.5184	0.79901	30.4911	1.45531	67.2023	2.12253
2.2925	30.6064	2.0456	39.4526	1.89331	44.8753	4.272	48.3033	3.30555	51.1155	1.47898	29.9539	1.38145	65.3381	2.33202
2.29417	32.0796	1.06923	40.0506	1.10106	44.1929	3.26047	48.209	2.06517	49.4814	1.1369	29.862	1.49806	66.4222	2.49701
2.29583	30.4921	0.763776	39.8657	1.69126	44.5409	2.62948	48.2626	4.49677	51.033	2.27101	29.3976	1.35507	66.2939	2.62719
2.2975	29.7272	0.835527	39.9384	1.1903	44.773	3.58993	48.0569	3.11901	50.8463	1.1167	30.5011	1.92557	66.1557	2.49258
2.29917	30.51	1.63136	40.0428	1.51613	44.385	2.96792	48.1752	3.62205	50.9023	1.46534	29.6195	0.817076	65.3775	3.27116
2.30083	29.8921	0.788473	40.4962	1.10872	43.9662	3.83762	48.2273	3.26696	51.0212	1.87474	29.6117	0.800537	66.4793	1.92237
2.3025	30.7164	0.855617	40.0256	0.981515	44.6565	3.21413	48.4278	2.03994	50.2498	2.17126	30.0859	1.60325	66.2284	3.38979
2.30417	30.9906	1.0438	40.262	1.50251	44.0723	2.67225	48.5852	4.32468	50.0694	2.05861	29.7004	1.18568	66.484	1.89783
2.30583	31.0386	1.17055	40.9347	1.79291	44.803	3.11271	48.7062	4.65161	50.7289	0.166633	30.0219	1.44294	65.2624	2.62511
2.3075	31.287	0.499009	39.867	1.4583	44.73	3.34522	48.3382	3.77439	51.636	1.72708	29.644	1.99356	65.432	2.84884
2.30917	30.1842	1.82242	39.9605	1.00603	45.1111	4.1146	48.2379	3.86682	50.5554	0.666334	29.6115	1.31083	66.1767	1.77467
2.31083	29.4221	0.334894	40.2514	1.69984	44.7581	3.05088	49.1318	5.13856	51.224	1.77836	29.7393	0.973194	65.4499	2.31435
2.3125	29.9522	2.2768	40.747	0.641841	44.5223	3.64664	47.9813	4.56668	51.6631	0.96927	29.8402	0.833077	65.549	2.75319
2.31417	31.1569	2.75568	40.5771	1.94202	43.673	3.17995	48.1581	2.45853	50.6151	1.34082	29.81	1.34101	65.8215	2.55722
2.31583	31.1931	0.621233	40.5996	1.49142	44.2614	3.58865	49.1135	3.84754	50.6863	1.87702	30.2076	1.26309	65.2522	1.94798
2.3175	30.9824	1.50992	40.603	1.5781	44.8384	2.74539	48.1448	2.24122	51.0487	0.619522	29.4826	1.70214	66.9865	2.59127
2.31917	31.2832	0.987171	39.8955	1.36398	44.7912	3.09884	48.7313	3.05719	51.7228	1.80307	29.4825	1.35856	65.8143	2.64573
2.32083	30.3941	0.410715	40.9391	0.501303	44.452	3.55931	48.6489	3.65725	50.2747	1.42544	29.6028	1.4208	65.783	3.52561
2.3225	30.9015	1.57895	40.1129	1.00146	44.2768	3.16247	47.5466	2.96382	50.9157	1.46619	30.2071	1.92741	65.0906	1.83209
2.32417	30.5765	0.729752	40.7952	1.10248	44.357	3.11322	48.6681	2.99995	50.9031	0.957668	29.897	1.1416	65.5053	1.7855
2.32583	30.958	1.32102	40.2766	1.59072	45.2363	3.45026	48.9863	4.31342	50.3006	1.56429	29.7659	1.6013	65.9814	3.37386
2.3275	30.1532	1.6601	40.4934	1.54779	43.8985	2.22097	48.6652	2.99776	50.9475	0.861718	29.5051	0.566413	65.1756	3.37392
2.32917	31.1225	0.988327	41.452	1.28084	45.3042	3.26788	48.5247	3.8311	49.3066	1.1838	30.5762	1.71223	66.137	2.10242
2.33083	31.3614	1.25491	40.0464	1.7341	43.4908	2.98283	48.0183	1.93004	51.8705	2.21864	30.2436	0.817942	66.2243	3.36896
2.3325	29.5115	1.30408	40.7395	0.169171	44.5156	3.57725	47.8889	2.68282	51.7395	0.239421	30.1313	1.63917	66.5162	2.34771
2.33417	30.4048	0.620834	40.1163	0.541109	45.5695	3.03338	48.1689	3.43687	51.1242	1.82251	30.7061	1.2692	65.9595	2.69994
2.33583	30.679	1.09955	41.2032	1.77151	44.2648	2.97089	48.5572	2.48673	50.1504	0.371688	30.941	1.79769	66.3969	2.08514
2.3375	31.1231	0.352194	40.1873	0.829616	45.1204	2.31983	49.6537	2.11678	51.6598	0.0680984	29.5626	1.03177	66.4194	2.20527
2.33917	30.6195	0.322866	39.878	0.905205	44.4485	3.19901	48.8806	2.10961	50.9428	0.985111	30.5176	0.758391	66.4431	3.59412
2.34083	31.1262	1.71278	41.3239	1.55832	45.0983	3.25703	49.1274	3.51224	51.103	0.72423	30.2428	1.26558	65.4834	2.23738
2.3425	31.694	1.98909	41.1013	2.08489	44.853	3.20764	48.776	2.94055	50.5004	0.712815	30.3871	1.74351	66.1611	2.75874
2.34417	30.7652	0.839172	40.6567	1.15252	44.8839	2.76587	48.6864	3.67424	51.2714	1.74237	30.376	2.56263	66.4337	1.66237
2.34583	30.4318	0.418554	40.1832	2.63717	45.0915	3.47933	46.3845	2.09085	51.922	1.08381	29.5674	1.37473	66.2304	2.44795
2.3475	30.1648	0.870307	40.7943	1.57577	45.2507	4.46485	49.6602	3.54836	51.6685	1.38468	29.8314	1.19841	67.2148	1.49073
2.34917	31.0373	0.602976	41.3691	0.666692	45.3241	3.14822	49.2489	2.73189	50.7242	0.744683	29.3899	0.872423	65.7948	1.28304
2.35083	30.0565	1.98948	40.831	0.491819	44.7959	3.38524	49.6147	2.39998	51.1332	1.05005	30.4907	1.05563	67.1634	2.17394
2.3525	31.2603	0.712012	40.4296	0.881265	45.2667	1.65525	48.3756	4.18138	51.9399	1.29527	30.2829	1.53786	66.5596	2.09752
2.35417	31.7611	1.5418	40.4919	2.2863	45.4773	2.81846	49.8974	2.9956	52.6331	2.03254	31.2443	2.02782	66.8711	3.99051
2.35583	32.0291	0.446178	40.4891	1.49841	44.2516	2.49662	49.0946	3.63765	51.3183	2.58421	30.2934	1.77216	66.0068	1.67839
2.3575	31.9722	1.53047	40.6127	0.76929	44.0923	2.57746	49.1079	2.35012	50.6136	2.13465	29.8734	0.857292	67.2049	1.92251
2.35917	30.6376	0.657045	41.3466	0.199274	44.9212	3.93126	49.3812	3.344	52.1223	0.970355	30.3405	1.30605	67.1389	1.90727
2.36083	30.8199	1.05694	40.017	1.92059	45.6283	3.15121	49.0792	4.12528	51.686	1.98884	30.2659	1.22519	67.1788	2.17006
2.3625	31.1111	0.892339	41.1309	1.33663	45.4773	3.79016	48.8445	2.90487	50.9654	0.790198	31.1992	2.20992	65.86	1.941
2.36417	31.6115	1.31991	41.1432	1.39502	45.6279	2.6534	49.1602	3.07831	51.8268	1.28211	30.7239	1.80796	66.006	2.87807
2.36583	30.7365	0.898236	40.9863	1.19247	44.5106	3.22994	48.9812	4.22848	50.2452	0.393999	30.3022	1.36008	66.9089	2.27004
2.3675	32.8815	2.54469	41.2794	1.24417	45.9585	3.40889	48.1287	3.56762	52.9249	0.995522	30.9594	1.5327	66.0204	1.6164
2.36917	30.188	0.466169	40.8227	1.27177	45.6507	3.1009	49.4368	4.18401	50.7882	1.87686	30.4467	1.66341	67.2283	2.65793
2.37083	30.7991	0.774747	40.9178	1.32298	45.2605	3.31598	49.2156	3.222	52.3722	1.64222	30.3842	1.70024	66.8823	2.49783
2.3725	30.2848	1.59586	40.5823	1.36523	44.9429	2.18108	49.4639	2.66586	52.1832	0.34495	30.0431	0.631152	66.5205	3.15355
2.37417	31.5027	1.51852	40.5636	1.59324	45.4836	2.25311	50.1614	3.27438	53.2094	2.3527	30.5704	0.831616	66.0631	2.51365
2.37583	30.7313	0.465327	40.5639	0.201084	45.2593	4.11412	48.2856	3.44556	51.6068	3.01557	30.4993	1.65325	67.8538	2.42584
2.3775	30.5594	0.932175	40.4065	0.955412	45.234	4.23285	49.0391	2.98187	50.9638	0.774255	30.7794	0.671002	66.0231	1.44511
2.37917	30.7912	0.823881	40.7363	0.745618	47.0011	3.65263	49.2692	2.92582	51.0817	0.816297	30.824	2.02348	66.1917	1.9359
2.38083	31.0821	1.46173	40.7845	2.27276	44.8212	3.61215	50.1708	1.68709	51.4504	1.6759	30.2726	1.76597	65.5878	1.94562
2.3825	31.8319	1.47155	41.6915	1.39701	45.6869	3.91314	49.9584	3.46579	51.1314	0.423561	30.4167	1.53738	66.3039	2.97193
2.38417	30.6667	1.82287	40.8408	0.67827	45.4786	3.6687	49.9264	2.77659	51.5034	1.21196	30.9397	1.7071	65.9488	1.69022
2.38583	31.2656	0.747682	41.3955	2.2408	45.4846	2.64697	48.5335	3.11921	51.6184	1.28052	30.508	1.2083	66.6043	2.17096
2.3875	30.6108	0.766935	40.7916	1.09155	45.8238	1.89255	49.3873	4.89637	51.4387	2.42642	30.9976	1.77606	65.9613	2.8946
2.38917	30.673	0.683518	41.3374	1.36985	45.6865	2.74566	50.1934	3.44562	52.6611	1.53201	30.5429	0.393722	66.993	2.56372
2.39083	31.1971	0.484015	40.4474	1.57017	45.1919	3.17153	49.8574	4.05154	51.6625	1.29471	29.6389	1.73891	66.7379	2.38438
2.3925	32.8391	1.59526	40.9032	1.05084	44.9501	3.50964	48.8592	4.21975	52.9039	2.01056	30.0551	2.27847	65.8932	1.48225
2.39417	30.7528	1.05519	41.0258	0.953402	45.5695	3.23695	49.1198	3.0742	52.4636	1.25137	30.7466	1.4573	66.0651	3.64035
2.39583	31.3969	0.59865	41.0738	1.01488	45.6272	3.53543	49.2911	4.04727	52.2264	0.255875	30.5783	1.24326	65.7327	2.29316
2.3975	31.6687	0.391528	41.3957	1.06319	45.1064	2.97545	48.321	3.94626	52.3986	1.4268	30.5161	1.05617	67.2071	1.63364
2.39917	30.2676	0.51753	41.5203	0.373715	45.5785	3.81576	49.362	3.46563	50.757	2.12461	30.4867	1.31995	67.6945	2.52308
2.40083	31.76	0.342124	41.2472	1.36271	44.7774	2.91483	49.3458	3.13655	52.4695	2.69656	30.3349	1.72566	67.9561	2.39641
2.4025	30.4239	0.542333	41.1271	1.50147	45.7683	4.02782	48.936	3.45604	52.3541	1.45016	31.2741	0.609016	66.3061	3.05158
2.40417	31.3014	1.53341	40.7782	0.554479	46.6156	3.93337	49.3069	2.55592	51.4193	0.172139	30.436	1.08434	66.8031	2.52725
2.40583	30.8727	1.92962	40.4834	2.0716	45.7407	2.03071	49.9924	3.18499	52.375	1.42058	31.2226	1.56245	66.5365	2.16185
2.4075	31.4614	1.29006	40.6091	2.16375	44.1793	3.17208	49.5076	2.64241	52.3909	1.89738	30.6415	1.51	66.4964	2.71398
2.40917	30.4407	1.20177	40.8567	1.31571	46.1583	2.72182	48.7099	3.09412	52.3408	1.21098	30.9984	1.37926	66.5664	2.52225
2.41083	31.2462	0.443318	41.171	1.51039	45.6725	3.02501	49.6539	3.33857	52.7821	2.07161	31.2964	2.16662	66.496	2.05483
2.4125	30.7755	0.932233	41.2049	0.951986	45.3496	3.39213	49.466	3.13127	51.0599	1.40429	30.9371	1.34585	67.0376	2.71011
2.41417	30.5113	1.03486	41.4031	0.617375	44.3684	2.68067	49.9669	3.43548	51.6818	1.50044	30.6082	1.7089	66.5589	1.876
2.41583	32.3056	1.45047	40.7723	1.62167	44.8748	1.80499	50.3795	3.21189	52.9008	1.62605	30.6866	0.862952	67.2787	1.71968
2.4175	30.9228	1.22202	41.8039	0.447698	45.8361	3.80347	50.1876	3.97413	51.7544	0.59322	30.5106	1.90728	67.3124	1.94508
2.41917	30.667	0.341218	41.3428	1.69563	45.2335	3.2336	50.2428	3.84394	53.0495	1.27361	29.6731	0.537863	66.4845	1.8804
2.42083	30.8876	0.567771	41.1952	0.925411	45.984	3.0412	50.099	2.88523	52.5583	2.57442	31.3042	1.43245	65.7468	2.72984
2.4225	31.8642	0.194753	40.3325	1.30393	44.9959	2.38529	50.3315	3.73758	51.9505	1.48646	30.6332	2.08389	66.2134	2.9467
2.42417	31.958	0.718774	40.5739	1.1712	45.2649	2.84523	48.7169	4.49324	52.6881	1.02132	30.805	1.51709	66.3417	3.47942
2.42583	31.3361	1.89541	41.3133	0.666226	46.118	3.04546	50.1275	4.26401	51.8281	0.612578	30.9142	2.03209	67.628	2.83424
2.4275	31.1687	1.43448	41.9852	1.38631	45.3448	2.45395	49.6224	3.56918	51.827	1.56304	31.2713	0.673814	66.638	2.88316
2.42917	31.158	1.12111	41.4175	1.89456	45.517	3.23768	50.6196	3.30489	52.6232	0.835803	31.0985	1.28166	66.4838	4.38232
2.43083	30.8359	1.4904	40.6241	1.64315	45.1678	0.923529	49.2431	3.18298	51.9524	0.315392	31.16	1.42078	67.0015	2.92055
2.4325	31.7092	1.8097	40.8635	1.38961	45.9096	3.70509	50.8423	2.89196	51.8955	1.12921	30.6546	1.82505	67.3099	3.06206
2.43417	31.9887	0.512366	41.8155	1.62566	45.847	3.13744	51.0675	3.3613	52.8165	2.96919	31.1352	2.46008	67.4073	1.04576
2.43583	31.5012	0.973583	42.1723	2.00923	45.1386	3.22535	50.7782	4.47553	52.3487	1.96333	31.0029	2.18652	66.7225	2.4368
2.4375	32.5559	0.670796	41.8247	2.33126	46.1524	3.47931	49.699	4.00492	51.7265	2.37978	31.6398	1.11805	66.1619	3.46062
2.43917	31.9143	0.70024	42.2234	0.515945	45.4852	2.49012	49.7011	4.29301	53.0139	0.992412	30.9124	1.10891	66.5539	2.66799
2.44083	32.7531	2.33314	41.3951	0.494374	46.776	2.56587	49.7382	4.01491	51.4905	1.71018	31.4393	1.548	66.6966	2.41005
2.4425	31.9623	0.514677	41.9049	1.59758	45.6904	3.133	49.0782	2.28387	51.7585	0.773584	30.7177	1.19269	66.4406	2.85788
2.44417	31.1245	1.22799	41.0002	0.180837	46.3172	4.38199	49.2005	3.33369	52.3917	0.638663	30.6836	0.916135	67.1837	2.70873
2.44583	31.7821	0.494869	41.9588	0.919452	44.7751	2.09784	50.0408	2.57647	50.6657	1.47585	30.8014	1.87316	66.4467	0.958028
2.4475	31.1775	1.76538	41.9233	0.769737	45.7731	2.57392	50.1125	4.47107	51.8586	2.09987	31.3746	1.84034	66.4498	4.5535
2.44917	31.7951	1.22048	41.4891	1.55123	46.1127	3.02744	49.4074	3.65418	51.7137	0.748371	30.0491	2.10202	67.3395	1.65784
2.45083	32.2784	1.1493	41.1734	1.22275	46.6221	2.77099	50.308	3.99947	52.0359	0.934474	30.1186	0.890966	66.1023	3.23009
2.4525	30.478	0.822962	41.6987	1.80033	45.6009	1.2756	49.508	2.77091	52.9317	1.44844	30.9517	0.904944	67.4674	2.69878
2.45417	31.6594	0.748392	41.977	0.422452	46.0681	3.3657	49.9349	3.54041	53.337	1.18809	31.4346	1.83465	66.1912	1.59589
2.45583	31.4714	0.827308	41.8013	1.10188	46.0515	3.44231	50.4158	4.69617	52.2266	1.27964	31.3369	1.23297	66.9501	2.42576
2.4575	32.3911	1.19743	41.5078	2.02521	46.5112	3.06213	49.4619	3.9511	51.606	0.749322	30.7332	2.45452	67.1181	2.73423
2.45917	31.6252	0.916013	41.7284	1.33024	46.3918	3.47622	50.9637	3.27305	52.6197	1.46815	30.9515	1.29971	66.2824	2.17693
2.46083	31.5144	2.42952	42.6401	0.303241	46.7999	3.52349	49.5763	3.02397	52.4955	1.50002	31.2374	1.44372	66.5382	1.96622
2.4625	31.9759	0.914583	41.876	2.03499	45.7866	2.05262	50.812	2.54495	51.7746	0.173758	31.298	1.97408	67.2563	3.30361
2.46417	31.3664	1.00653	41.9201	1.05395	45.6907	3.35467	49.8935	3.88167	52.7066	0.770392	31.7564	2.20324	66.8505	2.54754
2.46583	31.8529	2.02279	42.3366	1.18579	46.8304	2.30438	49.3136	3.79384	52.5378	1.56115	31.254	0.836178	66.8592	1.91049
2.4675	33.1067	1.19622	42.468	1.28939	45.9234	4.01685	49.7303	3.70198	52.8851	1.85999	31.2037	1.2785	66.7122	1.72389
2.46917	31.975	0.125985	41.553	1.3601	46.5529	2.03064	50.336	3.69612	53.6124	2.47769	31.1966	0.823149	66.6631	1.84792
2.47083	32.8544	1.08118	42.0964	2.30413	46.7677	4.18105	50.5887	3.68939	52.4885	2.09679	30.9021	1.62533	66.6685	2.65089
2.4725	32.0317	1.24467	42.068	1.44056	45.9996	2.81075	49.8237	2.73341	53.2776	1.25551	30.8791	1.02869	66.5272	2.20373
2.47417	30.8291	0.701299	42.3343	0.554649	45.8625	4.02162	50.0869	3.0695	49.7916	2.46566	31.178	2.16027	67.3631	2.46839
2.47583	31.1808	0.231409	41.4123	0.963076	46.5307	3.51528	50.5553	4.4654	50.6132	2.2004	31.0202	1.77952	67.0166	2.79345
2.4775	31.6346	1.22514	41.6411	0.304458	46.523	3.88985	50.3207	3.93519	53.3096	1.60674	31.5512	1.12698	66.4509	2.29956
2.47917	31.6787	1.35852	41.5732	0.810591	47.0413	3.7277	51.1243	3.15241	52.8556	2.70731	31.3257	2.54835	67.6131	2.11473
2.48083	31.8267	1.34961	41.4779	1.48504	45.7453	2.64849	49.9289	3.85072	53.6103	0.474307	31.5034	1.59881	68.3036	3.76905
2.4825	32.3187	0.11294	42.4772	1.75634	45.697	4.30123	49.9292	3.67117	53.1891	1.81493	31.324	1.6674	67.0794	1.84289
2.48417	31.8492	1.69709	42.483	0.55505	46.3415	4.38009	51.1224	3.29029	53.0459	1.67477	31.4797	1.60998	67.7813	2.32306
2.48583	32.0639	1.21123	42.8261	0.929303	45.4905	2.59871	50.5144	3.61361	52.8764	2.18474	31.0021	1.75391	67.1831	2.07262
2.4875	32.0658	1.85442	42.5819	0.820167	46.2645	2.29614	50.1381	4.38259	52.2829	1.09901	31.6398	1.1384	67.1174	4.17349
2.48917	32.6634	0.533796	42.4678	0.858491	45.4252	2.73522	50.5406	3.06057	52.502	1.98653	31.2265	1.47098	67.0771	1.56103
2.49083	33.3925	1.28459	41.7324	1.77955	46.0689	2.75987	50.4126	3.92261	51.7502	2.28347	31.8303	1.19882	66.8247	2.82414
2.4925	32.4491	0.496773	42.3812	1.52757	46.7528	3.13877	50.5997	3.54253	53.6904	1.0321	31.0272	1.62501	65.9743	2.19337
2.49417	31.844	2.13051	42.2105	0.548205	45.5944	2.76331	50.2205	2.74111	52.6141	0.58621	32.1198	1.60677	68.373	2.40282
2.49583	30.9756	2.08314	42.4337	1.82706	45.7779	3.17408	50.2801	2.53046	53.2969	2.11558	32.0458	2.10212	67.0135	2.74822
2.4975	31.4891	1.05676	42.7862	0.868054	46.1453	3.0505	50.6732	3.41301	52.6522	2.42305	31.4608	1.12596	66.1744	3.40937
2.49917	31.9289	1.01314	41.4033	1.44909	46.759	4.32344	51.1551	3.21497	52.8201	2.28297	31.3617	1.5666	66.0665	2.03657
2.50083	33.1837	2.18173	42.3609	0.859471	47.077	3.61335	50.5086	4.22776	53.2347	1.4858	31.4538	2.24596	68.0541	1.96753
2.5025	32.207	0.205332	41.8322	1.97338	47.6093	2.67869	50.809	3.11971	53.5171	2.28727	30.795	2.35124	67.5769	1.90976
2.50417	32.3193	0.393809	42.2618	0.795352	44.7188	1.26071	51.0838	3.6536	52.5237	0.694355	31.4558	1.77582	66.3463	1.42545
2.50583	32.1638	0.602617	42.3909	1.03576	46.7438	2.7457	50.3838	2.67701	53.8958	2.55418	31.3076	1.32565	67.0344	2.05782
2.5075	32.1649	1.37325	41.565	1.22193	46.0034	3.3698	50.2448	3.09026	53.3672	0.514486	32.2896	1.53364	67.8481	1.94202
2.50917	31.4534	0.316435	43.1036	1.69391	46.7065	2.4643	51.4658	4.0033	53.3457	1.32766	31.2553	1.05292	66.7292	2.45073
2.51083	31.1431	0.831771	42.9416	0.404219	47.2965	2.07048	50.1519	3.4007	53.1036	2.65873	31.6453	1.36454	67.0505	2.81362
2.5125	32.5149	1.00099	42.3352	0.857996	46.0784	3.56055	50.4668	4.31704	53.1246	0.649481	31.0227	1.01916	66.9051	1.92333
2.51417	31.8904	0.887413	43.2477	1.15366	46.3894	4.05021	51.4999	2.91473	53.0251	0.423725	31.2606	1.35378	66.8821	2.38799
2.51583	32.7572	2.16585	42.1016	0.928855	46.4927	3.77822	50.4571	3.27788	52.731	0.908997	31.4617	1.23419	67.3668	2.73561
2.5175	32.323	0.984421	42.5769	0.163923	47.0886	2.90246	50.1357	3.29936	52.9863	0.522056	32.4378	1.71364	66.0167	3.5243
2.51917	32.4113	0.537384	41.7592	1.058	46.5594	3.10198	50.0424	2.65104	53.4449	0.951971	32.5479	2.27288	68.0689	1.39731
2.52083	32.2984	1.17215	42.0863	0.716775	46.6435	2.62406	51.2495	3.99566	54.5761	1.9117	31.4895	1.67591	67.6081	2.64986
2.5225	32.0856	1.29671	42.0194	0.943461	46.1413	3.11753	50.7293	2.9191	53.6448	1.4113	32.0843	1.71221	67.3339	2.55627
2.52417	32.9827	0.418005	42.4134	0.607669	46.6389	1.81506	50.7363	3.91591	53.1746	1.23044	31.6293	1.86541	66.7534	2.51582
2.52583	33.6897	1.65159	41.4553	1.64709	48.7101	3.57175	51.1605	3.95997	51.4161	1.48535	31.0876	1.8029	66.8249	1.9429
2.5275	32.5116	1.29811	42.1973	1.3369	47.7263	2.46753	51.2619	4.09266	52.5684	1.75921	32.4909	1.27816	68.2871	2.23255
2.52917	32.7824	1.01424	42.0169	1.74474	47.1736	3.38687	49.8112	2.75943	52.9709	0.961256	32.3149	1.32121	67.738	2.09863
2.53083	32.5494	0.23959	42.5206	0.882015	46.6475	3.86348	49.8328	2.97901	53.1819	0.650099	31.3238	1.74235	67.0927	1.12541
2.5325	32.7079	0.650206	43.0713	0.658607	46.2885	2.3701	51.0309	4.01936	53.4062	1.49268	31.2257	1.37549	66.9236	1.9517
2.53417	32.2419	0.649825	42.431	2.12851	47.7631	2.93121	50.9599	3.71295	52.4842	1.37494	31.4368	1.86805	66.8435	2.38163
2.53583	32.3599	0.971802	43.7773	1.39151	45.9784	2.44457	50.4643	3.0627	53.137	0.380508	31.4161	1.09986	66.8392	3.75906
2.5375	31.912	1.75961	42.0528	0.496339	46.5363	3.60918	51.5146	3.18428	52.7089	3.91553	32.0772	1.44481	67.505	3.35397
2.53917	32.8651	0.619603	42.8066	1.0779	47.4353	2.33105	52.4429	3.48666	53.6244	1.49552	32.0041	1.56895	68.2411	1.89444
2.54083	31.638	1.70211	41.8546	1.44218	46.8182	2.43199	51.0337	3.30088	53.0568	0.95705	32.2203	1.54986	68.0867	1.97497
2.5425	33.3333	1.56109	41.5948	2.57215	47.2066	2.66703	51.092	4.72909	51.8757	0.758544	30.7756	2.23187	67.6789	2.96205
2.54417	33.2481	1.13654	42.2162	0.63608	47.0876	3.61033	50.6666	2.97875	52.8268	2.75328	31.1364	1.32198	67.6946	3.2718
2.54583	33.0546	1.0234	42.4933	1.67289	47.3653	3.93123	51.322	4.68918	54.8354	1.70801	31.5172	0.709958	68.3818	2.01937
2.5475	31.9937	0.999552	43.3086	0.811903	47.2955	3.28975	50.6597	3.45477	53.156	2.65513	32.1878	2.50598	67.5952	1.75637
2.54917	33.9086	1.11889	42.5474	1.61209	46.8708	2.36224	50.8015	3.53075	53.1406	1.23042	31.767	1.66523	66.4388	3.27821
2.55083	32.5637	1.53791	42.5736	1.47429	45.849	2.82883	49.9323	2.5935	52.9074	2.0127	31.3228	1.35931	68.1768	1.87436
2.5525	32.8399	1.54772	42.4715	0.791368	47.8501	3.4518	51.2646	3.38504	53.591	2.66654	31.9033	1.84862	67.0915	2.56904
2.55417	32.4025	0.31771	42.8101	0.482882	46.9532	2.97427	50.6456	3.37821	53.859	2.33418	32.1158	1.67868	67.2297	2.55912
2.55583	33.0261	0.795973	41.6805	2.2663	47.4525	3.44505	52.1955	2.79818	52.8579	1.60892	32.4257	0.483839	68.1221	1.79218
2.5575	32.0012	2.601	42.4626	0.884826	47.385	3.5341	51.0453	4.13865	52.5634	1.5724	32.6365	1.88839	67.5108	2.27902
2.55917	33.3592	1.34613	41.8555	1.54065	47.0168	3.54875	50.7	3.52399	53.3259	0.348548	32.1349	1.00425	68.0614	2.18976
2.56083	32.7069	1.19251	42.3687	1.01286	47.3372	4.16637	50.6956	3.64478	52.8039	1.55757	32.465	2.05671	67.7315	1.58019
2.5625	33.4406	1.47033	42.6371	0.616775	47.0026	2.57113	51.1426	3.12009	54.2474	1.74143	31.4675	1.43454	67.4526	2.0657
2.56417	32.7201	0.774185	43.0758	0.534395	47.0159	2.25177	50.628	3.88977	53.9332	1.57745	32.224	2.03051	67.2128	2.30324
2.56583	32.1819	1.6822	42.5106	0.471594	47.158	4.24505	50.6419	5.21988	54.5045	1.17069	32.3189	1.5262	67.7765	2.79478
2.5675	33.0087	0.841735	42.7581	1.02892	47.3783	3.95385	50.9346	2.52012	54.1697	1.07058	31.9137	1.7999	67.9346	1.29823
2.56917	32.8056	2.25798	43.7478	2.02021	47.3569	1.56067	51.5727	3.21542	54.65	2.20043	31.925	1.35651	68.5341	2.54876
2.57083	32.4879	0.067002	43.2584	1.7456	47.5964	3.47577	51.2224	3.46643	53.8033	2.41244	32.1043	2.03462	68.0718	1.40127
2.5725	33.6089	1.1305	42.8298	0.543007	47.5252	3.21077	51.0785	3.44596	54.4	1.9388	32.9688	0.555802	67.2481	2.01505
2.57417	32.8298	0.488958	42.6159	1.35143	46.0285	2.9005	51.7922	3.78564	53.1958	0.983628	31.4281	1.17648	67.7565	2.5416
2.57583	32.6165	0.446844	43.4791	0.39394	47.1334	3.57497	51.0723	3.47482	55.5331	0.439416	32.1714	2.76321	67.9348	2.23385
2.5775	32.3343	1.58572	42.3684	0.508403	47.3665	4.01845	50.1872	3.08415	54.2968	1.37341	32.0358	1.93415	67.6956	1.88393
2.57917	33.6134	1.81374	42.4853	1.46787	47.5141	3.36733	51.0072	4.07103	55.0558	2.55973	31.5404	1.78505	68.3028	1.53993
2.58083	33.3768	1.66269	43.3614	1.13621	47.621	3.05889	50.9792	3.63556	53.7482	2.63585	32.4805	2.20249	68.9217	2.4529
2.5825	33.139	1.86417	43.0683	0.71023	48.0315	3.17756	51.726	4.41973	53.2293	2.3753	32.358	0.999527	68.478	1.5115
2.58417	32.8677	1.00907	43.6771	0.833234	47.1242	3.32185	51.1747	3.2964	53.4726	1.20995	31.3275	1.28648	67.3764	1.62965
2.58583	32.6866	0.688778	42.6769	1.14715	46.3965	2.7363	50.9995	2.85571	53.9308	1.35926	33.0478	2.77944	68.6131	1.49102
2.5875	33.3818	1.06408	42.8599	1.09605	46.401	2.14913	51.362	3.9381	53.8173	1.58367	31.1006	1.42352	68.5433	2.45303
2.58917	32.8548	1.01854	42.5472	2.60232	48.0879	3.1155	51.5593	4.15843	53.9119	0.344736	32.5589	2.11209	68.3255	2.1906
2.59083	33.8495	1.1651	42.7044	1.49748	47.6878	2.9022	51.7781	2.98759	53.3466	1.51699	32.2035	1.77688	68.1339	2.29887
2.5925	33.1678	1.33742	42.7369	1.18302	46.8942	2.93834	52.4817	2.76118	54.1074	3.58022	31.5857	1.95026	66.7149	2.94574
2.59417	32.6647	0.596991	42.2924	0.418577	47.0854	2.59805	50.8983	3.23323	53.9616	2.19857	32.1639	1.30811	68.7552	3.09694
2.59583	33.4906	2.42573	43.27	1.31029	47.4501	3.23972	52.0204	4.10388	54.5191	1.65099	31.7611	1.49256	68.4274	1.8182
2.5975	33.7473	1.38206	43.1856	0.734983	48.5036	2.3859	51.3094	2.76462	53.04	1.95989	31.8266	1.72946	67.2241	2.21396
2.59917	33.3181	1.46801	42.4541	1.56018	47.5221	3.3097	51.6431	4.19691	53.4259	1.14159	32.6597	1.69484	67.0783	1.7212
2.60083	33.4559	0.263527	43.2342	0.987431	47.7442	2.32338	51.6984	4.02325	54.2784	2.43447	32.3536	1.47344	67.7476	1.94476
2.6025	33.7162	1.77314	43.4986	1.03979	47.8111	2.80899	51.4904	5.10064	54.5676	0.469934	32.0061	0.741995	67.9289	2.14654
2.60417	33.8539	1.51678	43.54	1.0719	47.5377	2.27752	51.7331	4.60649	53.6872	2.29679	32.3343	1.38204	65.9818	4.50533
2.60583	32.5271	1.38335	42.3372	2.31626	48.2302	4.54671	51.0712	4.36112	54.6104	1.41928	32.3296	2.0658	67.5319	1.42039
2.6075	33.445	0.912606	44.012	1.64257	47.878	2.96958	51.3007	1.95072	53.4952	1.48493	32.3228	1.77174	67.6109	2.46831
2.60917	32.7341	0.950313	43.2071	0.690242	47.2675	2.4944	51.7845	3.66232	53.3974	1.11403	32.8349	1.62	67.4104	3.69085
2.61083	32.312	1.22409	43.3888	0.463524	48.8283	3.16207	51.5197	2.94602	54.6087	1.02643	32.8777	1.39008	68.2613	2.41554
2.6125	33.9557	1.33022	43.5807	1.07091	47.6742	3.75305	51.5315	4.81383	53.4091	2.22646	32.6167	0.953213	68.6095	3.22538
2.61417	32.3494	0.586835	42.8016	2.4571	47.732	2.94782	51.0914	2.79003	53.8347	1.93841	32.1178	0.840195	67.4644	3.0046
2.61583	32.6839	0.740013	43.3558	1.28341	47.9751	4.37233	51.1457	4.04202	53.9408	1.2581	32.62	0.86075	67.9033	1.86451
2.6175	32.6915	1.33777	42.8928	0.332265	48.3764	2.7318	51.5852	4.0995	53.7325	2.26934	32.4402	1.76222	68.3534	2.2698
2.61917	32.8386	1.38695	42.8905	2.11866	47.7054	3.12736	51.3921	3.2423	54.4083	2.93782	32.3943	1.17345	68.5286	3.35915
2.62083	33.4523	0.824765	43.8412	1.94175	47.2645	2.12953	52.5019	4.24537	54.0199	0.219485	32.3651	1.10579	67.8621	2.90701
2.6225	33.4881	1.87521	42.9892	2.85935	48.4183	2.0412	51.0212	3.41534	53.095	2.50128	31.7412	0.967413	67.9791	2.63908
2.62417	32.1039	0.989611	43.9348	1.88302	46.9845	2.26476	51.2627	4.52811	54.4349	2.46558	32.2519	1.51475	67.6134	1.79307
2.62583	33.6379	1.12066	43.8007	0.449822	48.1193	3.16222	52.5716	2.34975	53.3141	0.423865	31.6218	0.592599	67.1798	2.88155
2.6275	32.5833	1.40104	43.0997	1.02666	48.3032	2.52322	52.219	3.31327	54.1311	0.731248	31.746	1.59307	68.4922	1.57707
2.62917	33.1827	0.324858	43.7995	0.822047	49.2088	2.42815	52.0711	3.53438	54.7325	3.30628	32.4965	1.11577	67.7642	2.58306
2.63083	34.5395	0.811827	43.6921	2.12351	47.8535	3.28765	51.0312	3.28825	54.9897	1.4199	32.7516	1.22528	68.7167	2.05701
2.6325	33.2728	1.31815	43.798	0.49614	47.1019	3.23165	52.4923	3.94487	53.9892	0.941168	32.7472	2.21686	68.8321	1.8904
2.63417	33.4809	2.19618	42.7465	0.99511	48.2696	2.997	52.0364	3.24974	54.0571	1.41496	33.253	1.36783	67.2015	2.94052
2.63583	33.4569	1.14338	43.2112	1.7516	47.4479	2.71462	52.6412	4.3314	54.4987	1.97948	31.7401	2.02463	68.3103	2.00843
2.6375	34.0761	1.28979	43.6401	0.712942	47.82	4.27177	51.5728	3.74807	54.5952	1.02266	33.1394	1.80638	69.2955	1.50253
2.63917	33.2719	0.894136	42.8884	0.941548	48.5223	4.30448	52.2085	3.55956	55.35	1.38966	33.125	2.6577	68.4512	2.39343
2.64083	33.4754	1.48065	42.9508	1.7069	48.1147	2.22465	53.0161	2.74501	54.1351	0.326754	33.5893	2.47737	68.7704	3.54066
2.6425	33.19	1.14108	43.5042	1.50721	48.4489	2.62086	52.0478	1.60346	54.4815	1.5348	32.2467	1.68921	67.8346	2.64572
2.64417	34.1296	1.40881	42.7742	1.6426	48.767	2.72191	52.791	4.33501	54.1902	1.8253	32.4866	1.51437	68.1438	3.33581
2.64583	33.7377	0.861166	44.0046	0.733258	48.4159	1.93223	51.5849	3.16279	54.209	1.02251	32.6702	1.98299	68.6098	2.5421
2.6475	33.4853	0.760504	43.4363	1.9295	48.1207	3.20185	52.5098	3.75254	55.2746	0.304367	32.5394	0.776482	67.771	4.35779
2.64917	33.5117	0.916708	42.9594	1.53227	48.3067	3.00338	51.3101	3.8698	53.7663	1.72713	32.7255	1.1628	68.3569	1.59122
2.65083	33.3215	0.845869	43.5542	2.58973	47.8638	3.29491	52.3746	3.16208	54.1125	2.48987	32.8109	2.34025	69.0114	1.35883
2.6525	33.4473	0.911292	44.3287	1.29988	48.8715	3.14067	52.0604	2.84611	55.0064	2.3024	33.1136	1.75169	68.1589	2.82642
2.65417	33.302	1.80106	42.9938	0.693477	47.7421	1.91853	51.7819	2.85427	55.1877	1.75865	33.6915	1.72847	69.3847	2.19587
2.65583	33.7105	0.420383	43.4193	1.15789	47.4391	3.75159	51.8344	2.71347	54.8865	1.16841	32.8765	2.27047	68.2848	2.12778
2.6575	33.6586	1.00088	43.5965	1.15013	48.23	2.7974	52.9663	4.21464	55.2568	1.42117	33.1901	1.78033	68.6045	1.90465
2.65917	33.7275	0.913379	43.3002	1.23603	48.7136	3.16676	51.802	2.60025	54.0194	2.45176	31.8433	1.50019	67.9501	2.09996
2.66083	34.6119	2.0169	43.5265	0.833707	48.313	3.23095	52.213	4.37562	54.754	1.46373	33.0237	1.32763	68.5895	2.90615
2.6625	33.8013	1.24639	43.3858	0.878515	48.0942	2.62821	51.278	3.87941	54.1096	0.542709	32.7771	1.73971	68.1273	3.56068
2.66417	33.9663	1.07127	43.946	2.52658	48.6217	2.81281	52.2527	4.38135	54.4752	2.37657	32.3414	2.74528	68.4373	1.94145
2.66583	32.9502	0.80512	44.2554	0.898204	48.5093	3.26065	51.1142	3.88472	55.8283	0.699301	32.3047	1.148	68.0018	1.67568
2.6675	32.943	0.901386	43.6331	0.168821	48.6925	4.41225	52.3229	4.64006	53.9923	2.30655	32.9686	1.45997	67.8454	3.3304
2.66917	34.3109	1.16156	44.0249	0.357671	47.0346	1.19181	52.3109	4.75382	55.1967	2.60223	32.9768	2.13307	67.8981	1.98356
2.67083	34.1112	1.96768	43.6834	0.589496	48.3943	2.42508	51.6378	4.24239	55.4446	2.0075	32.3357	1.94287	67.7476	3.13788
2.6725	33.1372	0.41572	44.0889	0.566547	48.0172	2.4452	52.7334	3.27413	55.3906	2.10403	33.0261	1.08756	69.0041	0.382815
2.67417	33.8063	1.38738	44.5011	1.81441	48.616	3.07592	52.5972	4.40568	55.685	1.893	32.367	2.53766	68.3192	2.69952
2.67583	34.1906	1.80968	43.7999	0.280778	48.0142	3.59989	52.2049	4.53241	54.5046	2.3096	33.2212	1.15469	68.488	4.14524
2.6775	33.6167	0.99374	44.5582	1.3381	49.1305	4.32558	52.4366	2.98969	55.7511	1.73716	33.1971	1.79034	67.2699	3.11769
2.67917	34.3026	0.925972	45.1314	0.492575	48.015	2.19082	51.45	3.39733	55.9638	3.18607	33.0271	1.50988	69.1828	2.83057
2.68083	33.6018	1.13647	43.525	0.931132	48.7041	2.67885	52.485	3.859	55.1401	1.48531	32.4846	1.36076	67.6973	2.81891
2.6825	33.8423	1.17658	43.56	1.83637	48.9768	3.73803	52.192	4.03041	55.8038	1.21665	33.0508	1.98475	66.8925	3.25349
2.68417	32.6722	1.82433	43.9626	1.65565	49.3234	3.29119	51.3302	3.71803	54.8968	2.16572	33.7513	3.03403	67.9501	2.0902
2.68583	33.9776	2.11861	43.5409	1.39666	48.2065	4.00706	53.0789	3.10849	53.8215	2.46211	33.061	2.73445	68.9641	2.76552
2.6875	33.7232	0.312059	44.6498	0.997063	49.4703	3.89137	52.2473	3.95234	55.0918	2.5633	32.8387	1.90568	67.5431	3.19439
2.68917	33.3976	1.54581	43.9849	0.184713	49.1254	1.53592	52.8161	4.53244	54.5675	2.37078	32.9146	1.13732	68.1782	1.72148
2.69083	33.5889	0.129629	44.4856	0.814358	48.3616	4.52759	51.4238	3.26442	55.1789	2.2122	33.8759	2.07943	68.8665	0.924176
2.6925	33.9742	1.28497	43.4353	0.969448	48.852	2.63671	52.9282	3.73698	54.8386	1.58302	32.174	1.72007	68.0477	1.62693
2.69417	33.3625	1.92274	43.9256	1.01886	47.8458	2.63864	52.7586	3.31783	55.0017	0.55944	33.8123	1.92323	68.3748	1.8708
2.69583	34.3389	1.49468	43.379	1.69545	47.784	3.62367	52.615	3.01609	54.7685	0.232105	33.3903	1.42435	68.7258	2.79901
2.6975	34.7643	0.76803	44.1438	1.09103	49.2399	3.54104	51.9599	3.50611	54.5221	2.6904	33.2647	0.68795	69.1163	1.39153
2.69917	33.51	1.12971	44.4936	1.13819	48.865	3.16402	51.9653	3.1938	55.4904	1.22698	32.8999	1.67568	68.5641	1.94815
2.70083	34.3026	0.747838	44.0699	0.869133	49.0167	3.49405	51.7638	3.86646	55.5632	0.2492	33.3127	1.51327	68.0878	1.99894
2.7025	34.5244	0.780786	43.9997	0.715669	48.9146	3.07005	51.7255	4.04482	54.0647	0.49607	32.6641	1.64281	67.8753	3.00363
2.70417	32.9947	0.572866	44.4846	1.96113	49.2911	3.54248	52.7506	2.69833	56.0342	1.64777	33.8893	1.86931	68.8583	1.21566
2.70583	33.9471	0.327569	44.4439	0.729705	48.2994	2.84353	52.5862	3.61436	54.0556	1.34025	32.9457	1.54993	67.7386	4.1981
2.7075	33.2567	1.37614	44.4225	1.10633	47.9081	3.54659	51.7332	3.50913	55.9681	1.29019	33.3342	1.79695	69.578	3.22308
2.70917	33.7883	1.28197	43.3026	2.18976	47.7524	2.54404	51.3462	3.40371	54.8237	1.32908	33.3474	1.09585	68.9854	2.94155
2.71083	33.292	1.50204	44.74	0.820505	48.6422	3.18996	52.9907	5.03006	55.0679	1.0129	32.9916	1.56326	67.7352	1.89413
2.7125	32.9734	1.70761	44.7057	0.413357	48.6333	3.4353	52.36	4.12201	55.4016	1.66915	33.0633	1.26556	68.2777	3.34907
2.71417	34.2248	2.10461	44.1618	1.34271	49.2422	4.02885	53.073	4.23042	55.3899	1.57619	33.9227	1.25065	67.9932	2.24088
2.71583	33.987	1.48941	44.2474	0.487382	49.0084	3.74126	53.3741	5.06792	55.0694	2.52276	33.3338	1.27272	69.0501	2.80803
2.7175	34.1367	1.61599	44.1641	1.61966	48.9452	2.14584	52.0845	2.89578	54.7921	0.889384	33.8559	1.73528	69.2408	1.74403
2.71917	34.411	0.45534	43.7318	2.63797	49.2979	4.34996	51.9702	2.9334	54.3445	0.936745	32.428	1.48856	67.9509	2.47395
2.72083	34.1848	1.42216	44.9621	1.02403	48.5662	3.4907	53.0345	3.66994	55.4208	1.32399	33.2141	0.852295	68.3755	3.60564
2.7225	33.5361	1.25785	44.5913	0.933583	48.8886	3.60787	52.6886	2.63806	55.872	0.520382	33.3646	1.7222	68.4943	2.47725
2.72417	32.4989	1.0004	43.7718	1.69313	48.8927	4.00641	52.6377	4.76026	55.9542	1.57637	33.4298	2.1181	69.5922	0.749228
2.72583	34.7282	1.82773	44.1193	1.33264	49.6916	3.12808	52.0946	3.27758	55.3209	1.16177	33.0375	1.0681	68.3037	1.81041
2.7275	35.6627	1.89914	44.4438	0.68161	48.9358	3.07644	52.6786	2.59449	55.5309	1.27777	33.0237	0.786552	68.4521	2.38357
2.72917	33.7626	0.46635	44.1599	1.72242	48.8365	2.1921	52.8994	3.61541	55.3369	1.61754	32.9176	1.85215	68.3677	2.7817
2.73083	34.0314	0.442996	44.1835	2.54398	49.1476	3.23899	51.4435	3.02423	55.7393	1.08423	33.4746	2.15321	68.413	3.35664
2.7325	33.9787	1.33824	43.7834	1.51532	48.9499	4.09269	53.58	3.31109	54.7472	0.845457	33.1302	1.46356	69.9159	1.77809
2.73417	34.1469	1.39722	44.71	0.932585	48.9485	2.77046	53.2069	2.32024	54.809	0.556735	33.2533	2.53309	67.9277	2.98623
2.73583	33.0418	1.21376	43.9641	2.48322	49.9899	2.70513	53.5212	3.57859	56.2722	1.77024	33.3446	1.9164	69.1265	1.71497
2.7375	35.3614	1.27697	43.8339	1.14175	48.7504	4.08281	53.2635	3.81537	55.6675	1.51095	32.9979	1.33853	68.157	2.25385
2.73917	33.5064	1.01913	44.5405	0.730405	49.8169	3.84701	52.4812	3.73706	55.01	1.7149	33.29	1.42356	69.174	1.13918
2.74083	35.0486	1.85232	43.5364	0.778813	48.7332	3.1024	52.0434	3.79144	56.0032	2.2162	34.454	2.23992	67.8571	2.45587
2.7425	33.6454	1.85465	44.007	1.19294	48.8222	2.49965	52.2812	3.32665	55.6995	0.895375	33.5092	1.87092	69.3572	0.335453
2.74417	33.8676	0.416878	44.19	1.25407	47.7873	1.6896	52.3072	3.35812	55.3094	0.865663	33.3614	2.2575	69.0848	1.74941
2.74583	34.4651	0.990033	43.8586	1.63532	49.4513	3.43861	52.8124	3.06446	56.5317	1.29484	33.6762	1.87782	68.7788	2.139
2.7475	34.3385	2.14723	44.9487	0.993823	48.9634	3.44285	52.7769	4.21977	55.6994	1.26402	32.9884	1.63005	70.0698	2.07081
2.74917	33.6024	0.350108	44.6554	0.477817	49.3429	3.84153	53.8915	2.59068	55.6622	0.224149	33.4647	1.56964	68.6313	2.36724
2.75083	33.9773	2.03116	44.2403	2.31014	49.0373	3.14919	52.738	2.36264	56.0387	1.40576	33.652	0.950157	69.3905	1.11293
2.7525	33.7006	1.23275	44.1149	2.00323	48.7082	1.97322	52.5832	3.12391	55.2248	1.69507	33.7673	1.15739	68.8999	3.30718
2.75417	33.6046	0.480242	44.164	1.89371	49.3074	1.80144	52.4974	4.09387	56.1918	3.4261	33.3485	2.39647	68.3938	2.58511
2.75583	34.4873	1.22311	44.7162	1.28137	49.5784	3.91211	53.5557	4.13796	55.0994	1.40868	34.1991	0.976926	70.1833	3.50617
2.7575	34.4507	1.07827	45.3011	1.99716	50.1252	3.71271	51.9227	2.34263	55.4389	2.06506	33.8686	1.61018	69.0298	1.66192
2.75917	34.1136	1.74115	45.2807	2.54971	49.3876	3.50206	53.327	3.25661	56.2369	1.12809	32.3018	1.14964	69.5602	1.24571
2.76083	33.1395	1.06846	45.3682	0.536697	49.0283	2.80885	53.03	3.99502	55.6909	0.614568	34.0133	1.70153	69.6592	3.53995
2.7625	34.3698	1.66709	45.3342	1.07912	49.3007	3.44376	53.5154	3.45744	56.2103	0.981738	33.5267	1.92858	69.9993	2.43375
2.76417	34.6083	1.6063	44.103	2.54204	49.7724	3.46007	52.414	2.88733	55.9295	2.33227	32.9493	1.41121	68.7686	2.4934
2.76583	34.5208	2.31607	44.9043	0.715381	48.6909	3.14773	52.7195	4.47797	55.9424	1.49761	33.7697	2.38343	68.2401	2.35964
2.7675	34.7879	1.45066	44.9852	1.921	50.4871	3.20991	54.1164	5.1157	55.048	2.45496	34.3442	1.90362	69.1912	2.67719
2.76917	34.7387	1.19232	44.2786	0.498634	49.6178	3.50092	53.1879	4.005	56.0289	0.24717	33.7193	2.9291	69.2779	3.02496
2.77083	34.7703	1.11932	44.3277	1.45623	49.8149	3.7316	53.6498	3.74406	54.9654	1.86449	33.9069	2.25021	69.048	1.8915
2.7725	34.637	1.35822	44.3039	0.93277	49.455	3.51914	52.5607	3.79187	55.7952	1.30631	34.2769	2.32171	68.6409	2.28696
2.77417	34.024	2.27617	44.3116	1.53134	49.5353	3.45813	53.0014	3.57344	55.6297	1.01086	33.1942	1.20112	67.9031	2.49923
2.77583	34.1221	1.23181	44.6569	1.4954	49.7807	3.85359	52.3353	4.126	56.2663	1.54505	33.2391	1.30492	69.0703	3.32189
2.7775	34.6054	1.48964	44.9059	1.05148	49.8481	2.90402	53.2863	4.10085	56.8171	1.74138	34.3544	0.881939	68.9942	2.70559
2.77917	33.1642	0.457544	45.571	0.475199	49.8911	3.01518	53.6174	4.68518	55.7549	2.2072	34.208	1.79401	69.4608	2.69216
2.78083	33.1575	1.56567	45.4973	2.55143	48.9418	1.64695	52.7494	2.77949	55.4553	1.42686	34.1062	1.88152	68.8665	2.12701
2.7825	34.9453	1.05003	45.1281	1.14159	49.1566	2.07949	52.7533	2.79735	55.5093	1.73611	33.8759	1.89159	69.4301	2.48693
2.78417	33.7196	2.24041	44.292	1.37773	49.5791	2.49892	52.8271	2.62351	55.8567	1.36475	33.6478	1.66556	68.5937	2.2173
2.78583	34.7945	1.10611	44.056	0.835318	50.7848	3.45356	53.0868	3.80126	55.5399	1.35716	33.4309	1.64686	69.7	1.1159
2.7875	34.9991	1.78902	45.1869	1.43696	49.2717	3.98549	53.6151	3.00064	55.8595	0.260059	34.5514	1.49573	68.464	1.75589
2.78917	34.7212	0.92426	45.0142	1.29389	49.4715	3.24264	54.5224	4.30045	56.138	0.911912	33.6112	1.23687	68.7822	1.47666
2.79083	34.1808	0.782753	45.28	1.28386	49.4147	3.1394	53.3242	3.76773	55.4878	1.39975	33.4078	2.32917	68.7255	3.44976
2.7925	34.071	1.01136	44.9259	1.15871	50.3344	2.75863	53.3336	3.6314	55.9284	1.94777	34.6052	2.50125	68.8382	2.16327
2.79417	35.0103	1.76185	44.6776	1.18933	48.8727	3.53249	52.5305	3.19224	55.7318	1.4307	34.1307	1.87673	68.4366	2.1114
2.79583	34.2873	0.59824	44.6772	0.798004	48.2237	2.17709	54.1438	3.10485	57.0144	1.34021	34.4854	1.62153	69.3327	2.6035
2.7975	35.6991	2.02326	44.1123	0.863346	49.1118	2.81566	52.856	3.34281	56.1639	0.668136	33.8863	2.01545	68.4911	3.36889
2.79917	33.5965	1.21214	45.1515	0.96291	49.7388	3.30773	53.0501	4.55691	55.9	1.97684	33.6926	1.35343	69.0683	2.36482
2.80083	34.1128	1.97437	45.9871	0.982093	49.415	2.69457	54.3818	4.68102	56.8464	2.46038	32.4997	2.24785	69.2679	2.20844
2.8025	34.1054	0.162619	44.822	0.690325	50.1603	3.8328	54.3663	3.53633	55.9888	2.49873	33.2326	1.28837	68.4981	2.57533
2.80417	35.0532	1.07252	44.7729	1.90802	48.8461	2.02088	53.3316	4.15325	56.1294	1.23051	33.2689	0.849866	68.2336	3.40182
2.80583	34.8399	1.51684	43.9297	1.64332	49.5357	3.88971	53.5535	3.82549	55.5761	1.52651	34.197	1.7138	70.225	2.07365
2.8075	34.0345	1.15655	45.0481	1.14182	50.4817	2.80246	53.728	4.05583	56.4747	1.48489	34.3501	1.40077	68.2407	2.4209
2.80917	35.28	1.49012	44.6985	0.965344	50.0896	3.85355	53.2208	3.95328	55.9405	1.32283	34.4433	2.0735	69.4134	2.12812
2.81083	34.2888	1.15044	45.0788	0.219323	49.5644	3.3321	53.5383	2.47522	56.2706	0.756868	34.8097	2.38689	68.1306	3.48475
2.8125	35.5317	0.840001	45.1745	0.806751	49.5554	2.87812	52.5762	3.1886	55.6735	1.28791	34.4218	2.56965	68.0274	3.01301
2.81417	35.4754	1.51497	45.3945	0.188509	50.3172	3.12589	53.6114	3.97156	56.156	1.57341	34.2168	2.37437	69.3839	2.69858
2.81583	34.4342	0.519199	44.9582	0.274372	49.4717	3.11387	52.4475	3.17396	56.5723	1.6012	34.3452	1.53983	68.8165	3.11339
2.8175	35.1493	2.52389	44.5403	1.3009	49.0145	2.59306	54.1588	3.88083	56.1093	2.29512	34.7128	1.80257	69.1849	2.4465
2.81917	34.4906	1.89904	44.5661	0.694231	49.2374	3.25286	53.0059	3.28792	57.188	2.06693	34.3218	1.69914	69.2757	2.34894
2.82083	34.8477	0.511738	44.2053	1.81848	49.5198	2.77615	54.0192	3.00164	56.1487	0.429485	33.8034	2.12739	68.8906	2.17063
2.8225	34.5156	1.12297	44.5017	1.95883	49.9834	3.83262	53.718	4.41682	57.3415	1.34167	34.592	1.23862	69.336	2.70308
2.82417	34.17	1.70025	46.0841	1.24084	50.4354	3.2836	53.2587	4.5321	56.4529	1.93153	33.3205	2.25643	67.615	3.98816
2.82583	34.0277	0.728197	45.1972	1.81074	49.5781	2.71924	53.3299	2.38967	56.9451	1.61998	33.7851	2.20117	68.6869	2.7532
2.8275	36.0602	0.400264	44.8792	1.3482	48.9195	1.63576	53.2761	3.58732	56.3415	1.20873	33.7691	1.53882	69.429	2.75749
2.82917	35.0981	0.799048	45.6933	1.19205	48.5218	2.40967	53.596	4.29541	57.131	2.03982	34.0822	1.73774	70.1595	4.0608
2.83083	34.6112	0.789986	45.8739	0.933246	50.2845	3.72294	52.5714	3.94457	56.5886	0.900448	34.6101	1.85281	68.981	2.22146
2.8325	35.3262	1.24793	45.3347	2.07826	49.2866	1.03578	53.2352	3.39033	56.6439	2.09613	34.4266	1.53022	69.3322	2.26312
2.83417	35.4438	0.672661	45.1	1.26609	51.1833	3.3831	54.147	3.06841	55.0018	1.61469	34.3426	1.6753	69.9441	1.97459
2.83583	34.9708	1.30008	44.7385	0.368164	49.5247	1.95003	53.4116	3.37121	56.6457	0.823003	34	1.1648	70.0402	2.12894
2.8375	35.2992	1.09189	45.2057	1.56309	50.0416	2.77266	54.4449	3.96979	56.6612	1.1215	35.2846	1.60285	69.7767	2.14639
2.83917	35.3446	1.04669	44.7937	0.808033	50.2059	3.91147	53.88	4.58933	56.9212	1.21178	34.4591	1.98071	69.5697	2.37021
2.84083	35.836	1.37336	46.0206	0.692666	50.3256	3.31632	53.6397	3.54619	56.2157	1.88014	33.9594	1.94674	69.6037	0.96335
2.8425	35.5865	1.59945	46.3267	0.551133	49.8188	2.39719	54.1249	3.32848	58.6853	0.949931	34.6001	1.68224	69.5719	1.40245
2.84417	35.3874	1.65975	45.0223	1.22672	48.8379	1.84224	53.8725	3.14742	55.1118	1.23978	33.915	1.38905	68.7329	1.77155
2.84583	34.8638	0.959792	46.0514	1.87324	50.1424	2.94999	53.8151	4.0137	57.7227	2.81169	33.9314	1.4367	69.4811	2.58299
2.8475	34.2929	1.20935	45.7867	0.731994	50.073	2.2699	52.9919	3.8272	57.9547	1.34832	34.0112	2.32146	68.8738	2.9103
2.84917	33.5467	1.10786	44.4859	1.6938	49.3065	3.09939	54.4515	2.77607	56.1743	1.86909	33.6176	2.8398	69.1259	1.74023
2.85083	35.492	0.567936	44.9906	1.12739	49.7882	2.96456	53.9016	2.93835	56.9505	2.52328	34.5271	1.31391	68.6604	2.20764
2.8525	35.6077	1.1008	45.6479	0.752953	49.7037	3.39324	53.0823	3.07446	58.0294	1.36432	35.0801	2.0314	69.2473	1.76568
2.85417	35.0402	1.79523	44.7446	0.96323	49.6209	2.26625	53.8431	4.46329	56.9761	2.60155	34.7163	1.73582	69.5208	2.68943
2.85583	34.8735	1.53285	45.9827	1.17143	51.0264	4.25337	54.5464	3.58441	56.7194	1.1813	34.5509	1.59651	68.9858	1.5948
2.8575	36.0465	0.937925	44.0678	1.47182	50.2717	2.41449	54.0745	3.85949	56.8524	1.80893	34.8627	1.86953	69.9739	2.12362
2.85917	34.6878	1.1691	45.9731	1.1161	49.7662	2.6347	52.9946	2.22261	57.4904	2.43227	33.8983	0.986991	69.9011	1.17479
2.86083	35.6696	1.88234	45.4518	1.18543	50.4204	2.77429	54.1118	4.20978	57.0297	2.53038	34.7328	1.96935	70.0786	2.84066
2.8625	34.1931	2.11412	45.5394	1.03637	50.4796	3.35962	53.3797	3.81805	57.5778	1.86328	34.1022	2.18907	68.1249	2.51893
2.86417	35.4896	0.857311	45.0923	1.96047	51.0697	3.17714	53.5693	3.3932	57.3548	2.14416	33.883	1.52408	69.2255	1.25254
2.86583	35.2116	0.911393	45.4831	1.05207	49.8371	1.58213	54.6534	3.34817	56.7036	2.93016	34.3646	1.76357	69.2231	2.58441
2.8675	34.8767	0.88168	45.4618	1.72212	49.8033	2.2145	53.4036	2.79942	57.9539	1.25285	33.8486	1.88218	70.5601	3.26609
2.86917	35.411	1.86373	46.3855	1.5985	49.9309	2.85386	53.8479	1.9184	57.4409	1.95599	34.4507	0.868231	69.9199	2.13459
2.87083	35.1897	0.380801	45.028	0.589846	50.3989	3.59119	54.8142	3.67949	55.923	1.68544	34.326	1.40857	69.3944	2.78821
2.8725	35.6256	1.29032	46.6959	1.40852	48.9626	2.16398	53.2963	2.69382	57.9179	1.32847	33.7389	1.50229	68.5111	3.00503
2.87417	35.3797	2.23258	45.5804	1.60189	50.0873	3.57388	53.7563	4.08852	58.175	1.31242	35.0197	1.55885	69.4337	2.55873
2.87583	34.262	1.07411	45.2391	0.397632	49.9766	3.92112	54.1185	3.59704	55.4557	1.32214	34.4026	2.18973	69.0037	1.91945
2.8775	35.8939	0.867763	45.3898	0.60917	49.7666	2.8193	54.3814	4.0976	57.0833	0.250327	34.8389	1.17451	69.7847	2.4739
2.87917	35.6101	0.737805	44.6662	0.586347	50.7771	3.52695	54.1462	3.88978	56.7957	1.48188	34.9696	1.69873	69.5918	2.28849
2.88083	35.5346	1.48211	45.1922	0.657724	49.7005	2.8484	55.3091	3.29579	56.9534	2.03166	35.1137	1.97138	70.0115	2.81097
2.8825	35.5099	1.05069	45.1115	0.654282	49.2733	1.37142	54.4626	3.40785	55.9595	2.05503	34.3823	1.18552	69.582	1.8728
2.88417	34.2934	0.950145	45.7144	0.0571785	51.2421	3.03522	53.755	3.54846	57.622	1.95349	34.6622	1.90777	70.4516	1.34871
2.88583	35.4531	1.03623	45.3179	1.35316	50.6109	3.7073	54.7885	4.17025	57.868	1.68515	34.6773	2.15081	68.6446	3.46354
2.8875	35.6751	0.86007	45.5855	1.48226	50.1486	3.17762	54.2258	3.92604	56.089	1.52504	35.3428	1.04691	68.7934	3.58551
2.88917	36.0258	1.41892	45.553	0.878932	50.7198	3.48466	54.0091	3.71679	57.5273	1.16073	34.2272	2.31163	69.4342	3.59238
2.89083	35.3768	0.351542	45.5815	1.92931	50.3892	3.43155	54.7872	3.62149	56.9991	2.14408	34.6316	1.03183	69.1253	2.2662
2.8925	35.1232	2.22192	45.6659	1.77336	49.5066	3.48624	54.4852	3.78998	56.8777	3.47674	34.4921	2.00451	69.1776	4.15854
2.89417	34.8857	1.2387	46.0037	1.52022	51.5807	3.55379	54.2549	3.85789	56.9251	0.548724	33.4983	1.50329	69.89	2.54198
2.89583	35.8374	1.29936	44.8646	0.99897	50.2587	3.98589	54.087	3.1202	58.3	2.7916	34.6545	1.86854	69.4835	1.98749
2.8975	35.9704	1.46899	47.11	0.122834	51.113	3.2094	55.3063	4.35594	55.9328	0.511475	34.0357	2.71557	68.8731	2.84202
2.89917	35.1565	0.519127	46.2542	0.984817	50.8292	4.21353	53.6013	3.76199	57.5824	0.920203	34.7836	2.01884	68.4254	1.4583
2.90083	35.6455	1.2769	45.8816	0.788908	51.3702	3.63154	54.1297	5.28711	57.125	2.09534	34.7919	1.85601	69.786	3.79804
2.9025	36.2125	1.49613	45.9076	0.834337	50.4402	3.5552	53.4949	4.57997	57.9274	0.509111	34.0791	0.567675	69.592	2.94847
2.90417	35.6587	1.82487	45.6044	0.883111	50.7732	3.84582	54.6276	4.23032	58.0078	1.879	33.9827	1.12804	69.2947	2.9202
2.90583	36.5826	2.16969	46.9328	1.43088	50.2167	4.10915	55.1389	4.22707	57.2244	0.935101	35.3866	2.35781	69.0327	2.69207
2.9075	35.1016	1.41477	45.4885	1.3861	49.6183	3.35501	53.7074	2.53677	58.159	0.680247	34.8634	1.10736	69.5128	2.73379
2.90917	35.6813	0.912457	45.2681	1.38573	51.2559	3.35063	54.3353	3.30527	56.9597	0.541193	34.4744	2.20217	70.1831	2.11292
2.91083	35.7989	1.54058	46.0935	0.479561	49.9289	2.83965	54.1404	4.00657	56.7158	3.01652	33.4967	1.15273	70.2687	2.16163
2.9125	36.55	1.46944	45.4395	1.38053	50.5994	3.86691	54.0631	3.02841	57.256	0.255682	35.0992	2.34036	70.4668	1.13635
2.91417	34.9809	0.852306	44.6506	0.16282	50.4115	3.63932	54.2501	3.2127	56.7467	0.793574	33.9567	0.995279	68.7519	0.673877
2.91583	35.7304	1.38013	45.2341	1.01976	50.7288	2.98656	54.4005	4.58593	57.5162	2.23172	34.6848	2.38678	69.6147	2.92561
2.9175	35.6641	1.49372	46.2429	1.43724	49.6168	3.21013	54.85	3.72979	57.8603	1.3664	34.6146	2.51479	69.2727	2.64577
2.91917	36.0879	2.87494	45.5763	0.879725	49.7269	2.78373	55.2731	4.31509	57.2849	1.65264	34.278	1.84415	69.8112	2.17164
2.92083	35.2338	1.50781	46.0696	1.06096	51.7973	3.46341	54.1291	4.01816	56.6479	1.08494	34.8405	0.931661	69.2064	2.69939
2.9225	33.9647	0.889276	45.2407	1.00715	49.6583	1.87657	55.0765	4.00536	57.1962	3.06539	34.8767	1.39899	69.7302	2.25859
2.92417	35.4052	1.64401	45.325	1.22721	50.7231	2.90418	53.6253	3.44158	56.7035	0.811495	35.2704	0.618143	69.5085	2.50043
2.92583	35.7644	0.465139	46.52	1.64475	50.9354	3.59178	55.1675	4.13067	58.2079	2.27948	35.251	2.18603	70.4191	2.34522
2.9275	37.3013	1.5845	45.9927	0.565795	50.4444	3.63395	54.553	3.45758	57.6396	1.02051	34.2905	1.84453	69.9172	2.15628
2.92917	35.4344	1.96807	46.4783	1.18688	51.5257	3.71241	55.0111	4.39875	57.9969	0.966834	34.6943	1.70713	70.3269	3.07354
2.93083	36.0116	0.334256	46.602	0.741362	50.5667	3.83732	54.3457	4.06845	56.9123	0.920753	34.6765	1.4918	70.7944	2.47177
2.9325	35.0483	1.37633	45.8203	1.73797	50.5298	2.68519	53.9493	2.76835	57.0829	1.47287	34.8517	0.639424	70.0196	2.30763
2.93417	36.7463	1.26738	45.933	0.108781	51.014	2.85369	55.4783	4.07277	58.199	3.17974	33.9101	1.16669	69.942	3.4559
2.93583	35.733	1.37515	45.9918	0.912698	50.3594	3.48556	53.9976	2.95044	57.4594	1.56822	34.9724	2.15172	69.6947	1.97575
2.9375	35.662	1.06482	46.772	0.79353	49.941	2.66543	53.7466	4.02206	57.5942	0.981684	35.3797	1.6771	68.8854	2.19251
2.93917	36.4034	0.993142	45.9686	0.791035	50.8003	3.31525	54.6392	3.6422	58.0666	1.29235	35.3151	1.77973	69.1311	3.00597
2.94083	35.2497	1.25398	46.0771	1.28279	50.6274	3.16041	53.7997	3.18137	57.9571	1.45992	34.6473	1.8833	69.3496	1.52771
2.9425	36.4438	0.666819	45.9176	0.849085	50.7009	2.99377	54.2377	3.4867	57.5243	1.16278	35.0458	2.20376	69.4012	2.85783
2.94417	35.9814	0.494429	46.0049	0.745684	51.1791	2.6928	55.0691	4.06398	58.3741	3.11856	34.7303	1.57532	69.4753	2.09745
2.94583	35.7923	1.59469	45.3449	1.57422	50.9752	2.30372	54.5281	4.78883	56.6612	2.36094	34.5272	2.0483	68.2168	2.09359
2.9475	36.5778	1.63546	46.1252	1.18429	50.1165	2.33956	53.5071	1.37234	57.732	1.07427	35.073	1.5932	69.4278	2.44126
2.94917	35.6151	0.977663	45.667	1.49799	51.5544	2.84314	54.2319	3.66474	58.1638	1.42967	35.1908	1.69353	69.6285	3.79571
2.95083	36.2024	1.18638	45.4953	1.73948	49.9129	2.38668	55.0492	4.14561	57.1119	1.53023	35.2966	1.43284	70.0543	2.48844
2.9525	35.4925	1.47609	45.4813	0.311959	51.4232	3.2486	55.1086	3.79225	57.5155	1.28771	34.9144	2.03519	69.5504	2.24954
2.95417	36.4079	1.89492	46.0048	0.663792	52.3779	3.46843	53.2718	2.79868	56.3329	1.20956	34.5664	1.74287	70.3465	2.25275
2.95583	35.7951	0.760357	45.9574	0.734572	50.0503	3.34751	55.1287	3.7753	57.316	1.11661	35.5511	1.36764	69.3604	2.09154
2.9575	34.6576	1.90041	46.2589	1.32899	51.8501	3.08247	54.8033	3.50825	58.939	2.15741	35.0824	1.13425	70.3319	1.76514
2.95917	35.513	1.17774	46.1026	0.929513	50.9937	2.40288	55.8164	3.99941	57.5114	2.62351	35.8692	1.71739	70.6555	1.34545
2.96083	35.7593	0.789612	46.8828	0.498782	51.4243	2.14971	54.5696	2.23588	57.2654	2.07696	34.9222	1.49719	69.3018	2.93455
2.9625	35.8026	0.21135	46.7711	1.66596	51.0926	3.33504	54.8498	4.81193	57.5406	1.91796	35.552	1.7089	70.3891	2.17417
2.96417	35.6751	2.28743	46.3189	0.352247	50.0523	2.5879	53.8978	2.81327	57.2779	1.09071	35.4743	1.53173	69.9592	3.20844
2.96583	36.0424	1.62005	46.3261	0.275634	51.6807	1.95863	55.1021	3.17081	57.5022	1.57517	34.7235	1.81528	70.1225	3.10962
2.9675	36.3146	0.870739	45.8311	0.801381	51.3582	3.57455	54.0016	2.45901	57.525	0.350609	34.2835	1.38748	70.1627	2.0833
2.96917	35.5627	0.882239	46.1099	1.78438	51.7115	2.08297	53.8638	3.05332	56.8094	0.834015	35.1836	1.83894	69.0161	2.97707
2.97083	36.3591	0.671285	46.059	1.2946	51.6255	2.79025	53.6736	2.40413	58.4383	1.72843	35.0548	1.35607	70.8218	2.73992
2.9725	36.4106	0.203907	46.9708	1.23675	51.1936	2.84719	54.8652	4.14559	57.5378	2.55963	35.5253	0.478849	69.5977	2.507
2.97417	35.5945	1.1197	46.1053	0.984591	50.5151	3.20814	55.2197	3.36767	58.7921	0.293909	35.2282	1.20625	70.8453	3.85616
2.97583	36.2809	1.38319	46.2233	0.970776	50.8278	2.48712	56.3576	4.48596	56.8191	0.457951	34.751	0.9484	69.4341	2.34766
2.9775	36.9568	0.574515	46.2153	1.98272	51.8239	2.03133	55.0478	3.24878	57.4481	0.758858	35.4415	1.71049	70.1825	2.00836
2.97917	36.9433	0.930365	46.574	2.08221	51.5843	3.86383	54.9616	4.50768	58.3818	1.23331	34.7434	1.12187	69.4898	2.48957
2.98083	36.1765	0.983878	46.564	1.40016	51.0877	4.24871	55.0519	3.937	58.1789	1.31008	34.5596	0.390052	69.8266	3.51856
2.9825	36.4315	1.09074	46.47	0.383084	51.453	3.60771	55.4036	3.95982	58.0242	1.6031	35.6371	2.44142	70.4045	2.52589
2.98417	35.5498	1.76781	46.8952	1.72513	50.6703	1.80896	55.5181	3.14314	59.2615	1.20595	35.7791	1.60767	70.3716	1.98259
2.98583	36.656	1.18995	46.533	1.18782	50.7366	3.12744	54.8205	3.95518	58.3776	1.44813	35.0347	1.33522	70.5143	1.10353
2.9875	36.0195	0.621956	46.1624	0.720446	51.3718	2.49839	55.1256	3.59736	57.4525	0.421169	35.3286	1.50594	69.9682	1.06103
2.98917	36.4839	1.63621	45.1579	0.93345	51.7252	2.73098	54.9143	3.91475	57.7255	0.561603	35.5121	1.85855	70.2495	2.62389
2.99083	36.2067	1.69358	46.1315	0.815829	50.9986	2.71089	55.1118	3.30972	56.5951	0.679416	35.0742	1.63349	69.1231	1.51859
2.9925	36.248	1.64217	45.7792	1.17326	52.0444	3.58234	54.8948	2.96974	58.4471	1.75961	35.7171	1.95918	69.4546	4.28771
2.99417	36.3209	1.92433	46.3884	1.09655	51.6369	4.34333	55.2723	4.58216	59.1103	0.750464	35.7204	1.52013	70.3958	2.09837
2.99583	36.5656	1.62222	46.9172	1.53999	51.3506	3.63118	55.6645	3.0152	58.3268	0.748119	34.9423	2.05348	69.8368	0.849785
2.9975	36.3959	0.966833	47.1657	0.940185	51.8364	3.2327	55.3053	4.894	57.7899	1.19929	35.3016	2.0369	69.7841	1.83162
2.99917	35.5961	1.41867	47.6322	1.23196	50.7058	2.53977	55.6299	4.41347	58.609	1.97898	35.177	1.16393	70.2828	0.735987
3.00083	37.0214	0.42773	47.289	1.32133	51.4098	2.93821	55.1519	4.74119	58.2213	2.5287	35.6979	1.67816	70.1987	1.8073
3.0025	36.5524	1.41441	46.8342	1.38577	51.4702	2.84641	55.5311	3.98791	59.9573	1.1099	34.9584	1.6719	70.6936	3.70944
3.00417	36.4558	1.66068	46.116	0.427182	51.5881	4.15101	54.4727	3.9143	57.842	0.886749	34.9238	1.71425	70.8295	3.33551
3.00583	36.0243	1.15916	46.8617	1.5112	51.5093	2.35733	54.2459	2.71274	58.6821	2.91171	35.4699	1.60788	69.7855	2.34651
3.0075	35.4168	0.84725	46.8317	1.27578	52.3802	3.84095	54.6466	2.97278	58.097	1.68101	35.5053	1.97241	71.0789	2.63841
3.00917	36.2382	1.78611	47.0887	0.886071	51.553	2.98405	55.2625	3.44698	57.928	1.11298	35.456	1.851	70.2403	2.25899
3.01083	34.7959	1.70276	46.3881	1.20515	52.0465	2.82568	54.9603	3.63581	58.0431	1.70945	34.9916	1.46793	70.3465	2.6773
3.0125	36.9494	1.53051	46.9912	1.09817	50.5342	2.24464	54.3055	3.97377	59.5706	1.99776	35.7309	1.56692	70.4917	2.7057
3.01417	36.4594	0.795496	47.1029	1.00544	51.3681	2.37185	55.3668	4.09153	59.0396	1.13037	35.4207	1.33407	69.8761	2.6195
3.01583	36.0853	0.603186	46.4341	1.53341	51.7721	2.74817	55.6131	2.96299	57.6932	2.16711	36.2159	1.27019	68.7443	1.97
3.0175	36.4097	0.550377	47.0543	0.81669	51.2792	2.7393	54.9313	3.17144	58.5883	1.25674	34.303	1.37067	69.5999	1.14211
3.01917	36.4927	0.584218	47.1445	0.906611	51.009	3.16426	55.3119	5.06335	58.8063	1.1792	35.7024	1.66177	69.8756	2.80783
3.02083	37.0891	0.496965	46.5042	1.4889	51.5664	2.69033	55.7821	2.72534	58.0508	1.14999	35.977	1.72809	70.5071	3.24002
3.0225	37.0485	1.1262	47.3263	0.401185	51.733	3.12515	55.6944	2.65461	58.2771	1.19698	35.3899	0.509168	69.9272	3.47411
3.02417	36.4753	0.951511	46.5206	0.545318	52.1161	3.13976	55.9412	2.36197	58.9586	1.34305	34.6791	1.6349	69.5148	2.86222
3.02583	36.3569	0.947138	46.6944	0.385667	51.7347	2.75251	54.0597	3.10834	58.0918	1.01852	36.2422	2.52321	69.8792	2.34559
3.0275	37.0413	0.07824	46.8017	0.630254	51.2989	2.86332	55.5104	2.35101	59.5466	1.94527	35.7231	1.68472	70.868	2.14555
3.02917	37.2603	2.16617	46.528	1.13035	51.2573	4.04619	55.5409	4.20292	59.0524	1.64072	35.6101	1.60219	70.9004	2.32335
3.03083	36.8208	0.675327	47.8831	1.61228	52.5916	3.61666	55.404	4.23241	56.9874	0.987113	34.8432	0.351787	70.392	3.14462
3.0325	35.8572	1.34113	47.2076	0.663599	51.3648	3.13806	55.6475	4.18694	57.9133	0.868207	35.6457	1.73825	70.7181	3.13812
3.03417	36.84	1.77331	46.9984	1.21491	51.6069	2.00773	54.4155	3.27446	57.8277	0.452026	35.3472	1.8318	70.354	1.74616
3.03583	36.6361	1.1368	46.8429	0.997423	51.4205	2.39819	56.0617	3.8377	58.594	0.894873	36.0558	1.59816	70.4602	2.92993
3.0375	36.6982	0.797224	46.4875	1.21646	51.7086	3.25837	56.2472	3.8979	59.1233	1.89801	34.8826	0.914285	71.1131	2.04051
3.03917	37.3395	2.32649	46.6667	1.17433	51.4672	2.93782	55.1873	3.56875	58.8705	1.12156	36.5854	2.35499	70.4159	1.55293
3.04083	36.9595	1.00304	47.3089	0.736122	51.4095	2.79986	56.0162	4.94378	57.6915	2.15409	34.7256	1.45779	69.5352	2.35021
3.0425	36.9486	0.429596	47.0866	1.26789	51.5176	2.81027	55.6457	4.09672	58.3619	0.603348	35.7844	2.04241	70.8472	2.01965
3.04417	36.1534	1.90078	47.2333	0.619021	50.5049	3.70354	54.8702	3.67609	58.5246	0.392812	34.4579	0.813201	70.1144	2.223
3.04583	37.0051	1.0243	47.3875	1.25426	52.2123	3.68133	56.8967	3.63642	58.2479	1.14271	36.6242	1.81509	69.7766	2.60099
3.0475	38.1731	1.98918	47.583	0.749718	52.0629	2.60376	56.2401	4.65882	58.5172	0.817819	35.9393	1.45296	70.6727	1.80739
3.04917	36.3841	1.35466	45.9931	2.37743	52.0022	3.66376	56.498	4.51332	58.2745	0.365179	35.4823	1.76759	69.7094	3.04872
3.05083	37.734	0.886498	46.7454	0.635986	52.0399	3.15409	55.7322	2.70201	58.6946	1.04325	36.4126	2.0423	69.9992	2.66556
3.0525	36.4777	0.402982	47.5787	0.647012	51.1059	2.21965	55.9462	3.61029	58.2741	1.33889	35.6371	2.09269	70.9231	3.75915
3.05417	36.2728	2.14469	47.766	1.16156	51.798	3.339	56.0235	3.46427	58.5383	0.706676	35.8622	1.44326	70.7487	1.60918
3.05583	36.2474	2.6588	47.7292	0.711559	52.0455	2.44409	54.7701	4.39582	58.7054	1.75353	35.8571	1.97782	70.1272	1.88714
3.0575	36.9708	2.85705	47.3608	0.508326	52.5533	2.83289	55.6998	4.35823	58.193	0.697033	36.1696	1.84767	71.114	1.76005
3.05917	36.992	0.074877	47.1718	2.25011	52.1655	2.88968	56.0652	3.27882	58.8218	1.84178	35.1514	1.18135	71.0477	1.74007
3.06083	36.4573	0.556574	46.9788	1.04114	52.1014	2.85207	55.0769	3.10113	58.9277	0.704279	35.2374	1.80136	69.7887	2.69631
3.0625	36.6373	1.77113	47.7291	0.491036	52.6894	2.038	55.9353	4.0866	58.4253	3.85086	35.6989	0.864585	69.9159	3.93171
3.06417	36.4876	1.4929	47.3185	1.52068	50.6715	2.67987	55.0913	3.44646	57.8799	2.97804	36.3995	2.50408	70.5604	3.05061
3.06583	36.2681	1.87816	47.6731	0.791463	52.6163	3.33438	55.5425	4.35941	58.3828	2.88723	36.277	2.33415	70.2383	2.77336
3.0675	36.2896	1.93935	47.6609	0.903104	53.1202	4.67312	55.818	4.35298	58.2959	2.13443	35.3406	0.580485	70.3574	2.06372
3.06917	37.2328	1.02427	47.3298	1.51896	51.7412	3.82312	56.8423	4.85787	58.2384	1.04274	36.3587	0.629247	71.2955	1.99865
3.07083	36.4083	0.599119	47.3424	0.299356	51.8862	3.97883	56.1062	4.01363	58.6395	1.01253	35.3691	2.2902	69.2152	1.94477
3.0725	35.7037	1.72757	47.2973	0.776869	52.572	3.33396	55.641	3.53077	58.8897	1.57204	35.4466	0.867535	71.5786	1.59077
3.07417	36.49	1.41641	47.4412	0.381459	51.3912	2.89325	56.0037	4.25388	58.5769	2.09542	35.6028	1.72573	70.8889	2.18803
3.07583	35.2671	2.1324	47.7447	0.969941	52.4784	3.20876	56.3876	4.01121	58.4465	2.36149	35.3829	1.98573	71.1432	1.71584
3.0775	36.9566	1.46229	47.4495	0.352368	51.8731	3.67706	56.3382	4.93546	58.3999	1.14673	35.1279	0.681664	71.3758	2.53483
3.07917	36.7878	1.38215	46.7768	1.36482	51.7146	2.32799	55.485	2.64813	58.7266	0.405406	35.7095	1.68524	70.4268	1.14401
3.08083	36.5994	1.1103	46.6867	1.30396	52.0348	3.66287	55.6006	3.53821	58.8496	1.43469	36.366	2.5987	70.8549	3.60673
3.0825	37.1222	2.40807	47.29	1.08738	52.4738	3.48013	55.6582	3.4592	58.532	1.82484	36.4225	1.8529	70.5293	2.60127
3.08417	36.9359	0.432015	47.7606	0.419284	52.1942	2.89506	56.1866	4.43572	57.446	2.21595	36.1916	1.99255	70.8292	1.71377
3.08583	37.0188	1.65141	47.0358	1.12526	52.3619	2.26948	54.7178	3.85816	58.6742	1.46996	36.1389	0.784455	69.7481	1.6691
3.0875	36.1524	1.30224	46.4977	0.642624	52.6096	3.2632	55.2941	3.00917	58.6055	0.76579	35.9584	2.19957	69.7467	2.6555
3.08917	37.3293	0.920284	47.078	0.359599	51.6526	3.28701	55.9884	4.73694	57.9351	2.27873	35.3444	0.247209	69.3985	2.6643
3.09083	35.8182	1.89599	47.6388	1.49085	52.8341	3.51579	55.9662	3.70702	58.974	1.45655	35.8147	2.13342	69.6889	2.20254
3.0925	36.7953	0.649773	48.2664	0.325055	51.9059	1.54828	55.8999	3.75057	58.9394	1.59333	35.6011	1.66237	70.3399	1.87497
3.09417	37.5461	1.44492	46.9451	1.84441	52.9599	3.30702	56.1096	4.01406	57.8662	3.46646	36.799	1.38097	70.6725	1.84017
3.09583	36.4154	1.48408	47.2426	1.0888	51.4855	3.36385	56.0463	5.12406	60.4718	2.42101	35.8869	1.9317	69.8892	3.60001
3.0975	37.0682	1.4489	47.603	0.648033	53.067	4.10625	56.0274	3.2129	59.1256	0.918979	35.9749	1.72224	69.9645	1.92098
3.09917	36.6884	0.755405	47.4865	1.25085	52.5527	3.53047	56.2504	3.60818	58.3873	3.03023	35.6847	0.777498	70.7285	2.10745
3.10083	36.4475	1.59549	48.1694	1.15989	52.4693	2.50042	55.597	4.32268	59.6145	2.03923	35.8155	1.63498	69.2325	3.12933
3.1025	36.3268	0.804097	48.6933	0.60182	52.6594	3.34757	55.4566	3.66492	59.1069	1.56843	35.9312	1.99502	71.2722	1.76146
3.10417	36.4542	1.98635	47.6511	0.742956	51.4633	1.83778	56.6977	4.94131	58.3898	1.39242	36.0848	0.45461	69.7886	2.77728
3.10583	36.927	0.675642	46.9335	0.775829	52.0412	2.64404	57.013	4.42778	59.3698	1.97814	35.5934	1.62123	72.1878	2.12826
3.1075	37.6358	1.29584	46.8781	0.333132	52.3932	4.20093	56.1201	4.08707	59.4663	0.9946	35.7523	1.36279	70.1983	2.30112
3.10917	37.3237	1.48332	46.7506	2.40654	53.3228	2.95424	56.2634	3.50108	59.0928	1.30212	35.6492	1.19105	69.6683	2.41859
3.11083	37.15	2.18497	47.8708	1.71209	51.4819	2.81522	55.8804	4.19735	57.7612	0.466407	35.762	1.34013	70.8398	1.73028
3.1125	36.6366	0.804648	47.0566	0.634609	52.0833	2.95395	56.7516	4.26101	58.3633	1.06324	36.5097	1.72466	70.2385	2.81756
3.11417	35.9323	1.11186	47.2125	0.68856	52.4384	4.56363	56.5072	3.32537	58.8272	1.94474	35.909	1.81444	69.5984	2.43746
3.11583	37.6179	1.41174	47.9796	1.00284	53.0119	2.76158	55.9804	3.84709	58.6099	1.51458	36.4632	2.23962	70.9427	1.96284
3.1175	37.0804	0.270161	48.1434	0.677613	52.8568	4.11902	56.397	3.0968	58.1191	2.14405	36.2536	0.943935	71.1403	2.78863
3.11917	37.7521	0.728845	47.3712	1.25461	52.0675	2.34692	57.1419	3.25313	59.3328	2.54735	36.5345	0.930777	70.3032	1.76383
3.12083	36.2587	1.5254	46.6569	1.31279	52.6184	3.1684	56.4753	3.60557	59.0582	0.899642	36.4789	2.43274	70.7287	2.08478
3.1225	37.5733	1.00383	48.9678	0.759804	52.455	2.59494	55.5824	4.01265	59.8516	1.65569	36.5214	1.5544	70.2118	2.10594
3.12417	36.9587	0.295833	47.8513	1.59772	52.7313	2.87707	56.0085	4.37691	58.434	3.25714	36.0987	1.95371	71.4084	3.79716
3.12583	38.0313	2.1067	47.9667	0.40763	52.5897	2.82038	56.8251	5.12397	58.585	1.14227	35.9129	1.24632	70.5718	1.86869
3.1275	37.0542	1.54618	47.679	0.650237	52.8068	2.43601	56.84	2.58511	57.7647	0.710808	36.4002	2.03224	70.8057	2.73412
3.12917	37.2888	1.21315	48.0379	0.518295	53.7554	3.46863	56.2504	3.93413	58.2565	1.41858	36.1389	3.19864	71.5646	0.622398
3.13083	38.305	1.10367	47.3379	0.582141	52.1164	2.67854	56.1561	3.90774	59.8136	0.649458	36.0866	1.0773	71.1053	2.10231
3.1325	37.5583	0.922501	46.8759	1.46465	52.3746	2.47824	56.5465	3.97284	59.7702	1.69263	36.314	2.26067	70.2166	2.32629
3.13417	36.7219	0.315246	47.7309	0.851928	52.6667	3.96579	56.9714	3.03461	59.9324	1.55069	36.3008	2.07033	70.9037	2.33626
3.13583	36.1208	1.28322	47.4097	0.304365	52.5421	3.00198	56.6876	3.51085	59.3655	1.6245	36.65	1.85495	70.313	3.96116
3.1375	36.6698	0.475889	47.6585	1.29878	52.7729	2.488	57.1134	3.96543	59.5266	0.988653	35.8965	1.02717	71.5483	2.49475
3.13917	37.356	0.890719	46.7772	0.957354	52.5829	4.02948	57.0745	4.55076	59.2383	0.448387	36.8492	2.41606	71.2722	2.19007
3.14083	37.4396	2.03508	47.9547	0.824896	52.0276	2.12784	56.9433	2.59012	59.0956	0.524086	35.9018	1.03378	71.9607	2.26442
3.1425	37.7154	1.18395	47.5964	1.61488	53.2337	3.43732	56.6749	4.73131	59.7541	3.36038	36.4589	0.637762	71.58	3.04777
3.14417	37.4214	1.41563	47.7663	1.14189	53.1369	3.11271	55.6424	3.82523	60.14	1.28121	36.4502	1.38985	69.46	2.90355
3.14583	36.8691	0.891662	48.8415	1.12252	52.3801	3.06911	55.992	3.87436	59.3774	1.6655	37.0952	1.97429	71.4914	2.00299
3.1475	36.8936	1.39887	47.4418	1.39569	52.675	3.81927	55.8427	4.0711	59.4741	2.91247	36.5289	1.80852	70.2987	1.90547
3.14917	37.6309	0.859208	47.7381	1.06052	53.3961	3.77256	57.5938	3.9993	60.7575	1.95623	35.9417	0.914242	71.0372	1.82684
3.15083	37.0847	0.666079	47.416	0.520924	52.5689	1.58125	56.9726	4.41038	59.5981	0.894668	36.343	1.04755	69.2397	1.11152
3.1525	35.9565	1.85753	47.2097	0.487053	53.753	3.61835	57.1333	3.99968	60.1989	0.823599	36.3361	2.05661	70.3026	2.41935
3.15417	36.5617	0.214937	46.9178	1.86056	52.4404	2.44182	56.6312	4.95806	58.3169	0.663118	37.4391	1.33429	71.326	3.30765
3.15583	37.1813	0.21629	47.9422	1.37642	52.4164	2.70349	57.5056	3.38331	60.5907	1.35935	35.7802	1.22734	69.2537	3.11741
3.1575	36.2401	0.765738	47.3033	2.64965	53.119	3.46255	57.122	3.49847	59.1255	1.14278	36.6781	1.53649	70.1279	1.69392
3.15917	37.367	1.80206	47.6648	0.803097	52.8415	3.77094	56.6842	3.52086	59.6323	1.80126	36.7411	2.06607	70.1066	1.82766
3.16083	37.7662	0.377391	47.485	1.32152	52.6907	3.50877	56.6677	4.62301	59.7883	1.67442	36.2942	3.18889	69.9416	1.46172
3.1625	37.4221	0.840472	48.4598	1.24132	52.8555	2.71299	57.4766	4.434	58.5728	0.774882	36.5613	1.25698	70.778	3.19637
3.16417	36.4979	0.178281	48.0636	0.801234	52.4367	2.96915	56.7295	4.36217	59.6537	1.08303	36.9547	1.77273	70.5187	1.94003
3.16583	37.233	1.48422	47.5575	0.660724	53.3231	3.33216	56.8521	2.92562	60.2317	1.85049	36.2516	1.36164	71.2215	1.64826
3.1675	38.2797	1.37047	48.8143	0.639491	53.751	2.84137	55.8101	4.35281	58.9275	0.688717	36.9028	2.18701	70.6464	2.50662
3.16917	36.8871	1.89969	47.8224	1.36066	54.0452	2.5991	56.6655	2.48683	59.2256	0.690149	36.4441	1.79148	70.7036	3.18448
3.17083	37.8435	0.897468	47.7077	1.31373	53.2636	3.73087	57.1627	5.41319	60.6608	1.16677	36.8162	1.30431	71.2596	1.78649
3.1725	38.2793	0.882948	47.1402	1.86025	52.9717	3.16772	56.4671	4.10867	59.4489	2.01434	35.7167	1.93955	71.3969	2.29561
3.17417	37.8283	0.600758	48.1318	2.07872	52.8406	2.57066	57.533	4.8284	59.641	1.38374	35.8115	2.21371	70.9425	2.40011
3.17583	37.5064	1.00905	47.4984	1.78832	52.5764	2.50245	55.2365	2.5685	57.718	2.32988	36.1884	1.68655	70.7628	2.33332
3.1775	36.7798	0.05523	47.9724	0.482806	53.1187	4.61959	56.2985	4.64353	58.9511	1.10788	36.7241	1.15747	71.2711	2.81518
3.17917	38.3089	1.80202	48.3123	0.737716	52.9274	3.27898	56.4732	3.19849	59.1684	1.45421	36.4291	1.81124	69.7569	3.31184
3.18083	36.9907	2.16315	47.4779	2.184	53.0508	3.22084	57.1056	3.89781	58.8488	1.90145	37.5187	1.84237	70.7604	2.97466
3.1825	37.957	1.35535	48.7251	0.734509	53.465	3.72996	56.285	3.43137	59.1587	1.02711	36.0567	1.25974	71.9543	3.19552
3.18417	37.7013	0.63263	48.4239	0.340593	52.7347	2.55935	56.784	2.42626	59.3826	1.5944	36.6492	1.34159	70.152	1.46377
3.18583	36.4904	0.421975	47.8545	1.12308	52.7342	3.23886	57.1692	3.48983	60.0736	0.419893	37.2091	1.76565	69.4916	3.39283
3.1875	37.1468	1.87582	47.8546	0.622886	53.9142	2.37568	55.0539	2.43942	59.7857	1.18419	36.8822	2.15358	71.2702	2.71928
3.18917	37.0532	1.14483	49.2362	0.435865	53.1057	2.00599	56.7804	4.03687	59.2888	1.44847	35.5233	1.85342	71.1375	1.82566
3.19083	37.3438	2.02267	48.1472	0.182698	53.3784	3.58964	57.8704	3.94399	58.8626	0.599116	36.6108	0.701736	69.5439	3.99313
3.1925	37.9579	1.03363	49.3876	1.56804	53.516	3.50279	57.0894	3.44813	60.5518	0.688884	36.5015	1.60021	72.043	3.17667
3.19417	37.1482	1.96105	48.1173	1.79535	53.7523	3.17513	56.9039	3.85074	59.4095	0.871265	36.9391	1.5236	70.9839	2.81378
3.19583	37.3211	2.40556	47.8625	1.30619	53.311	3.40905	57.3211	2.87422	60.0474	1.37436	37.2478	0.799609	70.7766	3.90047
3.1975	37.2188	1.17482	48.6293	1.18485	52.6489	3.15473	56.4961	2.61922	60.7301	1.72649	37.2239	1.19337	69.8345	1.68284
3.19917	37.3823	0.553473	47.8322	2.21498	53.4651	3.32853	56.477	4.24125	59.4762	1.02641	36.121	0.52043	70.8379	2.18564
3.20083	37.4038	1.2783	48.2136	2.23509	53.3664	2.75298	57.1903	5.32495	59.2682	0.534228	36.1836	1.95524	70.3647	2.58915
3.2025	38.1034	0.930313	48.1546	1.34613	52.8314	2.89151	56.5324	4.56191	59.4052	1.34955	36.5226	1.08031	70.6227	2.34137
3.20417	38.2549	0.775252	46.921	0.821531	53.3479	2.66532	56.5886	3.88502	59.3765	1.39348	37.1933	2.63371	70.6921	2.27321
3.20583	38.1875	1.82266	48.603	0.277815	53.1457	3.15896	57.9471	4.52951	60.7872	1.31421	37.0252	1.80469	70.284	2.14144
3.2075	37.3262	1.5035	48.0096	0.760439	53.0346	2.86066	56.0738	4.62351	59.0931	1.78408	37.0019	1.44682	70.2694	2.72624
3.20917	38.0479	2.18263	48.0723	0.799493	53.2801	3.79464	57.2295	4.08402	59.5093	0.953643	36.4132	1.44152	70.9683	2.14294
3.21083	37.7033	0.701354	47.762	0.795094	53.6505	2.92782	56.9511	3.78899	60.2976	0.832319	36.4813	1.33508	71.1718	0.872067
3.2125	38.4536	1.2726	48.5688	1.43303	53.2077	3.15975	56.2724	3.28038	58.3424	1.69542	37.4108	2.80445	69.7242	2.98379
3.21417	37.9823	0.855388	48.7726	1.08755	53.2813	3.42541	57.3339	3.49362	60.6324	1.44811	36.7631	1.4044	72.2121	1.64318
3.21583	38.1775	1.08031	48.3043	1.23497	53.2476	2.36758	56.8618	4.35462	58.9718	1.42901	36.7464	2.00418	70.8123	2.73834
3.2175	38.2154	1.55208	48.2145	3.13368	53.7201	3.32676	57.8276	3.20306	59.9309	1.10192	36.2205	1.86856	70.659	3.58388
3.21917	38.1277	1.24975	48.3266	0.804806	53.1289	2.61735	56.8744	3.40537	60.8963	1.92583	36.2601	1.13087	70.718	3.01521
3.22083	37.7891	0.87519	48.5303	1.16922	53.4331	3.63625	56.7572	3.18715	60.0252	1.10185	36.7985	1.89086	71.2028	1.79011
3.2225	38.6569	1.22839	48.5045	0.784592	53.3056	2.74506	57.3776	4.13581	59.7324	0.473782	36.8817	1.25572	71.512	0.954843
3.22417	38.5893	1.40298	48.3498	1.16901	53.577	3.35022	57.469	3.4931	60.3799	0.328151	36.7517	1.93217	71.6478	2.60623
3.22583	37.8059	0.8933	48.1695	0.560219	53.3061	3.16595	57.1174	4.37387	59.2179	0.234632	37.3209	2.16889	71.3903	1.96239
3.2275	37.6315	0.486262	48.72	1.15968	53.509	2.75328	57.5891	4.86357	60.7941	1.79278	36.2158	1.22725	71.3811	1.72813
3.22917	38.5761	1.14033	48.9653	0.619932	53.4864	3.4541	56.3512	4.09796	60.7656	2.32201	37.1351	1.28763	71.1287	2.58177
3.23083	38.768	0.340473	48.1178	0.990725	53.8377	3.20761	57.0441	3.58049	59.9569	2.22332	36.7183	1.87947	71.708	1.82573
3.2325	38.5317	1.77693	49.0922	0.52925	54.2781	3.16255	57.4009	4.47965	60.4785	0.54813	37.4151	2.06403	70.5183	3.60105
3.23417	36.8101	2.33777	48.8002	0.53688	53.6551	3.5351	56.5947	3.09333	59.6818	0.605911	36.1174	1.06353	71.0802	1.46707
3.23583	37.8901	0.895003	49.0911	1.01466	53.9931	2.59982	56.6453	2.51972	59.9081	1.10262	36.7973	2.23995	71.3866	1.48428
3.2375	37.3552	0.847497	48.905	0.724551	53.5205	2.64597	57.6712	3.77389	60.536	2.15085	37.1828	1.77752	70.454	2.90625
3.23917	38.5177	1.05646	48.5579	1.01898	52.2903	1.42821	57.2303	3.87953	60.7444	0.744108	36.7941	2.00198	70.9815	1.96704
3.24083	38.6959	0.505257	48.7483	0.616354	53.7999	4.26924	57.4202	3.54545	60.4728	1.67842	36.3109	1.41158	71.5614	3.90348
3.2425	38.0575	1.6181	48.0333	1.86417	54.6171	2.34007	57.2185	3.21715	59.0431	1.0484	37.6074	2.1662	71.1114	0.817786
3.24417	38.3462	1.32669	48.0245	1.54673	53.6954	2.39901	57.5691	4.40366	61.2292	0.973891	36.1355	0.469012	71.3562	1.63571
3.24583	37.9779	1.377	47.8529	1.19921	53.9795	3.44368	56.0547	3.37087	59.5271	1.39857	36.377	0.797269	70.605	2.32122
3.2475	38.3116	1.41384	48.824	0.330393	53.4844	3.39523	56.6902	3.0675	60.5016	0.788278	38.1198	1.96451	71.1099	1.92403
3.24917	38.2317	0.312541	48.3297	1.83819	52.9639	2.05059	56.8943	3.5531	60.4022	1.34714	37.3323	1.99599	70.3201	3.10211
3.25083	39.5403	1.24967	48.7205	1.02068	53.9008	2.90613	56.9264	4.43305	59.7205	0.783392	37.5606	0.304453	70.9676	1.70532
3.2525	37.9012	0.965034	49.8447	0.377906	53.4967	3.33307	56.728	3.54393	60.2826	0.26079	36.6663	0.989325	70.8892	1.89734
3.25417	38.5077	0.456415	48.4165	1.00788	53.7892	3.51189	58.6207	4.06933	61.1563	1.74952	36.8359	1.72686	71.4597	1.96532
3.25583	37.8511	0.527882	49.0325	1.23437	53.9436	2.65636	58.2144	4.73609	59.4813	0.915825	36.3508	1.19116	71.5176	2.98808
3.2575	38.5273	0.869273	48.6648	0.100048	53.7586	2.88903	57.694	4.66119	60.9531	1.44847	37.3808	2.88244	70.9299	1.56911
3.25917	37.9231	1.66988	48.3084	1.01626	54.0452	3.23853	57.0921	3.48515	59.5554	0.996631	38.2766	0.757491	70.9744	2.12985
3.26083	38.0787	1.19983	48.7911	2.02637	54.1384	4.52014	57.0506	3.66664	61.087	1.54015	36.7136	1.30019	71.2548	2.20088
3.2625	38.4943	1.26976	49.0906	0.829093	53.1208	3.20129	57.8548	3.64445	60.6409	1.59851	37.2701	1.68519	72.1417	2.71048
3.26417	38.4251	2.08985	48.4144	1.02859	53.6901	2.74292	57.4338	3.58096	61.0022	1.3779	36.2764	1.54612	70.2355	2.51448
3.26583	38.4439	0.968739	49.3223	0.702777	53.3298	3.42573	58.2579	4.18894	60.7218	0.181252	36.9058	1.58191	71.0403	2.73214
3.2675	37.8561	2.24202	49.0448	1.19582	54.1362	3.37859	56.9397	3.67853	60.12	1.37745	37.403	2.14561	71.7209	2.0621
3.26917	38.5569	0.343823	49.4315	1.43195	54.0265	3.01952	57.6362	3.88987	59.4967	0.600552	37.4516	1.60789	70.5329	1.32793
3.27083	38.5318	1.23659	49.2534	1.06519	54.096	3.50644	56.8199	4.32314	60.4717	2.23508	37.0688	1.63099	71.5645	1.97935
3.2725	38.547	1.63763	50.1071	0.711736	54.3773	3.34487	57.2584	2.60468	59.8608	3.16769	37.1933	1.43369	71.9706	1.62974
3.27417	39.0454	0.993503	48.9435	0.992193	53.8408	3.4894	57.0901	2.69791	60.6742	1.01646	37.4382	0.631172	71.0691	2.26252
3.27583	37.6152	1.43012	49.3146	0.920485	52.6592	2.37604	57.5911	3.63148	60.2873	0.456328	37.197	1.90298	71.3351	1.63288
3.2775	38.0839	0.349251	49.1115	0.73848	54.9718	3.38807	56.7905	2.76263	60.4788	0.868672	38.1821	1.19559	70.4687	2.5062
3.27917	37.7409	1.05282	49.6545	0.207904	53.3439	3.22241	58.6041	3.92877	60.8517	2.39278	37.5967	1.78353	70.703	2.05995
3.28083	38.1947	1.70235	49.4518	1.22648	55.3674	2.76079	57.4688	3.83986	61.5531	1.73927	37.5994	2.44957	71.1047	3.74304
3.2825	38.8952	0.982916	49.0616	0.75475	54.417	3.67749	56.4172	3.68492	60.6505	0.850058	37.1418	1.83018	71.9421	2.14949
3.28417	38.4617	0.953329	49.0358	0.861532	53.9312	3.5634	58.3846	4.69034	59.2284	0.247966	38.334	1.64181	71.8713	2.24977
3.28583	38.1176	1.46853	49.0889	0.730356	54.077	3.2414	58.8737	2.81957	60.4362	1.12858	37.7331	2.11437	72.7082	2.42703
3.2875	38.2977	0.159435	48.9359	0.619112	54.3564	3.02127	58.4322	4.36423	60.2339	1.5077	37.0974	1.81325	71.2241	2.65381
3.28917	38.1924	0.675169	49.7431	0.366279	53.8044	3.23381	57.6873	4.06913	60.808	0.63368	37.0554	0.339125	71.408	1.86255
3.29083	38.358	0.110552	48.0375	0.770984	53.7674	2.36612	56.905	3.64331	61.3038	1.32429	37.3226	1.13711	71.1807	2.63093
3.2925	38.5854	1.48171	48.0299	1.04392	54.7119	3.50471	57.301	4.03176	60.0782	0.955196	37.4411	1.35711	72.2796	3.07346
3.29417	38.5575	1.3961	48.081	1.80602	54.0367	3.45757	57.6022	4.68466	60.6087	0.504629	37.9416	0.957476	71.4024	2.49419
3.29583	37.575	0.7446	49.2875	1.23653	53.3892	3.07517	57.7101	3.64816	61.1935	0.998093	37.3409	1.75769	70.8168	1.30628
3.2975	38.2454	1.16884	48.9317	0.494819	54.3506	2.44476	57.3195	3.46886	60.9185	0.316734	37.7193	1.93774	71.7753	1.12947
3.29917	39.4542	2.32208	48.915	1.85298	54.5358	3.85237	58.113	4.23047	60.6734	1.11349	36.6546	1.70617	70.8605	1.66812
3.30083	37.9587	1.08553	48.2461	2.77468	54.4947	3.75123	57.6131	4.0105	60.9037	2.02572	37.3595	2.27318	71.4241	3.57516
3.3025	38.381	1.29724	48.993	1.51128	54.6102	1.98718	58.0803	3.86304	59.5189	0.853412	37.7105	0.976062	70.8232	2.15965
3.30417	39.1117	1.98097	49.5711	0.399724	54.3538	3.43617	57.1202	3.51981	60.5661	0.270799	37.4541	1.65579	70.8707	1.92705
3.30583	38.468	0.593636	49.2907	0.939184	54.7989	3.18124	57.3939	4.0849	61.0627	0.753646	36.9213	1.40824	71.3388	3.40329
3.3075	38.2753	1.73567	49.9592	1.03944	53.0633	3.35925	58.1781	4.18011	60.3564	1.87799	38.0766	2.39711	70.1704	1.48371
3.30917	38.5149	1.30914	48.6673	0.335915	54.8786	2.83832	57.2657	3.54435	59.9381	0.203312	37.8112	1.31274	71.4781	2.02216
3.31083	38.5448	1.56101	49.4009	1.76459	54.4367	3.45608	57.184	3.26854	62.2686	2.38815	37.5722	1.05069	72.2195	2.6374
3.3125	38.6736	1.34133	49.7899	0.318484	54.6036	2.94898	58.0831	2.4333	60.1324	1.61048	37.3733	0.305733	71.471	1.5816
3.31417	39.9557	1.26397	48.9715	1.67927	54.338	2.1613	57.8686	4.1545	59.59	1.99328	37.8082	1.89094	72.301	2.19442
3.31583	38.8485	0.684845	49.6249	0.276191	53.8331	3.47838	58.467	3.56188	61.0361	3.09298	37.2567	1.42091	71.5603	1.85769
3.3175	39.0575	1.35769	49.4686	0.750343	54.2871	2.03117	57.0459	3.86045	61.0162	1.35057	37.2271	2.3199	72.4266	3.54772
3.31917	38.7571	1.92606	49.1775	1.32814	54.7763	2.59335	57.0238	5.45853	61.9421	0.6657	38.0409	1.85607	71.0962	2.23917
3.32083	38.5392	2.11522	49.0372	1.52949	54.0567	3.73705	56.8039	3.90964	60.4978	0.909633	37.0592	1.36693	71.0504	2.5625
3.3225	37.8768	1.08506	48.7312	1.23599	54.3296	2.8134	58.4866	4.87892	61.4349	1.40319	37.3595	1.6859	71.6754	2.64963
3.32417	39.2043	1.50171	49.7795	0.819752	54.0631	2.5167	58.6398	4.10637	61.1533	1.75999	38.3895	1.93186	72.7238	3.03595
3.32583	38.5505	1.88256	48.9976	1.32382	53.8217	1.45544	57.7823	3.46016	60.7614	0.526282	36.7693	1.51637	71.1058	1.49241
3.3275	38.0168	0.646157	49.4472	1.59941	55.1078	2.59246	58.5721	4.25864	59.924	1.36315	37.141	1.61376	71.7031	3.39211
[truncated: 34,004 more rows]

## Sheet: SI fig 1
	Rnase T1:CypA:PR20=1:0.033:175			Rnase T1:CypA:PR20=1:0.033:46			Rnase T1:CypA:PR20=1:0.033:20			Rnase T1:CypA:PR20=1:0.033:7			Rnase T1 alone			Rnase T1:CypA=1:0.033			Rnase T1 alone
Time (min)	1	2	3	1	2	3	1	2	3	1	2	3	1	2	3	1	2	3	1	2	3
0.000833333	1.34148	0.631294	0	0	1.21431	0	1.05748	1.13947	1.57033	0.295243	1.212	1.77978	0.674458	0.62532	0.151844	0	0.356225	0.854102	1.81787	1.00207	0.269686
0.0025	1.2234	1.19939	0.986263	0.472943	0.74414	0.388165	0.126158	0.821224	0.0984719	0.899403	1.23816	0	1.45819	0.587	0.09308	1.66618	1.80883	0.529835	0	0.44879	0.094464
0.00416667	1.27942	1.93982	0.314714	0.197351	1.19794	1.95892	1.94831	1.15936	0	2.36725	1.92746	1.61855	1.23458	0.178921	0.192195	2.17123	2.4023	1.31893	1.45697	1.22114	1.34114
0.00583333	1.28419	1.67043	0.662465	0.221055	1.50388	0.15273	0	1.03599	1.24127	1.14538	1.62072	2.39478	1.22931	1.10913	0.364844	1.45195	0	0	0.628274	1.16119	1.13397
0.0075	0.90078	1.13548	0.380596	0.95593	1.1143	0.935224	0.00443442	0.970941	0.342701	0.341115	1.56795	1.43124	0.967794	0.725822	0.815851	3.54272	1.66382	1.11761	0.565652	1.22022	2.4193
0.00916667	0	2.00728	0.602065	2.27625	1.20297	0.830794	1.91124	0.947145	0.874657	1.29176	0.382537	1.65661	0	0	0.852107	2.80116	1.37658	0.830242	0.679521	1.14842	0.388222
0.0108333	0.575931	0	0.749889	2.33841	0.269243	1.75703	1.30126	0	1.08732	0.609019	0.695049	1.83445	0.23289	0.357437	0.687888	1.65847	2.09737	0.770775	0.759485	1.00898	0.943001
0.0125	0.208174	0.97357	0.259689	0.991473	1.33781	2.04684	1.82313	0.396228	1.05303	0.93286	1.28712	2.35086	1.42089	1.13686	0.233855	2.11327	3.59364	6.67e-05	1.04866	0.336293	0.979333
0.0141667	2.08911	1.42671	0.82084	1.84188	0	0.934532	2.41694	1.50864	0.845044	0	1.68629	1.74799	1.76876	2.0729	0.498332	3.22679	1.52682	1.67273	1.03374	0.838401	0.436096
0.0158333	0.381371	1.36958	0.454171	1.56053	1.68053	0.240817	3.03769	1.41771	1.26381	0.065107	0	2.79799	1.43878	1.24913	0.392771	2.96224	3.4465	1.21093	1.19448	2.47704	0.283208
0.0175	2.10066	2.16288	1.6939	1.65117	1.93656	1.28867	1.95646	1.96805	0.556693	0.961598	2.36322	0.952308	1.19164	0.212769	0.707659	2.62133	1.76812	2.02212	0.216757	0	1.68673
0.0191667	0.633819	1.49905	0.810594	1.06146	2.96083	1.48737	2.65673	0.627932	1.67633	1.33568	2.34446	2.39906	1.01434	1.29744	0.72775	2.95497	1.83957	1.52616	1.50891	1.1975	0.560942
0.0208333	1.1819	1.0878	0.154815	1.10931	3.16438	1.66942	1.93501	1.37731	1.14277	1.4758	1.48704	2.03173	0.79837	1.19557	1.6684	4.00996	2.03618	1.75378	2.16964	1.33793	1.68551
0.0225	1.49417	1.7096	0.876057	1.91461	1.07244	2.12339	1.92637	2.16795	1.64339	1.80856	1.64767	2.58505	1.47181	1.20802	0.922446	4.00446	2.86426	2.44284	2.42275	1.04175	1.49969
0.0241667	1.80302	1.51164	1.2605	1.03901	2.6576	2.11371	2.89538	2.93844	1.64363	1.29556	3.09685	2.43474	1.61989	1.44471	0.698771	3.97657	4.80679	3.56669	1.22875	1.49314	2.55447
0.0258333	1.766	2.04311	0.164615	1.23544	1.86769	1.2587	2.31067	1.76847	2.31198	2.1511	3.42183	1.53883	1.41637	0.766114	0.351991	4.37199	2.41388	1.61552	0.932561	1.84088	2.37151
0.0275	1.19506	1.17843	1.74999	2.27394	1.72077	1.85432	3.1897	2.75622	0.831257	1.73206	2.74933	2.17457	2.35199	1.15702	0.228739	3.78528	3.88854	3.06557	1.89585	1.48412	0.86393
0.0291667	1.46573	1.99691	0.865711	1.03727	1.75678	1.80085	1.34641	2.43327	1.54873	1.67778	2.04051	2.6371	0.181919	1.44427	0.469965	4.23338	3.69978	3.61707	1.19908	1.45435	1.51152
0.0308333	2.10325	1.97708	0.924104	1.73831	1.61413	2.26064	1.89268	2.27355	3.85198	2.41818	2.51246	3.14227	2.00288	2.15096	0.034844	3.73184	3.23466	3.17009	2.19009	0.925266	0
0.0325	1.33796	1.88421	0.721646	0.770016	2.2635	1.10538	2.92694	2.55141	1.72114	2.31758	3.39639	3.10065	0.867871	1.1336	1.20849	4.07067	3.58963	1.78761	0.237864	1.98785	1.63502
0.0341667	2.3319	0.469155	1.56431	2.43714	2.29331	1.84845	2.30038	1.04661	1.64853	3.46038	3.11799	3.24813	1.83094	0.40913	1.86739	3.7424	4.95298	2.88789	2.1634	1.83082	1.02873
0.0358333	1.63221	1.09234	1.04248	1.70521	2.06773	1.28065	1.56854	1.40804	1.82761	1.10434	2.70776	2.51264	1.51606	1.63144	0.981959	3.55056	2.9503	2.68815	1.97479	0.866478	1.39345
0.0375	0.957043	1.86551	1.60172	2.51244	2.01619	3.26609	3.05417	2.92252	3.06233	2.01729	1.35889	3.8584	0.683866	2.12427	1.01614	5.12222	3.99735	5.49908	0.347698	2.29636	0.997757
0.0391667	1.74539	1.28019	1.98689	3.03164	1.90339	1.56561	3.69314	2.13724	3.66208	2.48378	3.55942	1.98057	1.8743	1.63658	0	4.52793	2.99284	3.05883	0.510837	1.64828	1.07218
0.0408333	1.89116	2.31598	0.91807	1.79307	2.51471	0.267528	2.86715	1.87959	2.49253	2.86991	3.09786	2.5965	1.17288	1.08996	0.628924	5.25626	3.87625	3.34493	1.33151	1.66596	2.61871
0.0425	2.39136	1.71049	1.87587	2.13937	1.66524	3.2655	2.69394	2.93594	2.22033	1.50776	1.51804	3.65509	2.43564	1.43443	1.6828	5.00802	4.67283	2.33215	1.75771	2.46796	0.409
0.0441667	1.40407	3.15706	1.42604	1.62932	3.38373	2.18447	2.8417	1.8178	3.05837	2.55009	3.30178	2.86105	1.20518	1.4178	2.23839	6.25429	4.4391	4.11571	2.02153	1.75879	0.680902
0.0458333	1.61038	1.37643	1.29069	2.38027	1.2696	1.16718	3.20553	3.27547	2.82182	2.12436	2.44369	1.80029	2.35317	1.65031	1.62662	4.98803	5.46643	4.48582	1.84137	0.765962	1.05915
0.0475	1.69258	2.443	2.79363	1.55051	2.4498	2.45827	2.25464	2.62283	1.7526	3.06859	3.18389	2.86308	1.61127	1.73734	0.879583	6.72126	4.30922	4.12417	1.34061	2.47754	2.68851
0.0491667	1.57961	2.48421	2.1707	2.60697	2.23044	3.66921	1.65503	3.36479	3.11864	2.64389	2.92971	2.91963	0.643347	1.50889	2.52208	6.6274	5.71001	4.10577	2.47386	3.08945	2.80571
0.0508333	1.00039	2.28537	2.22361	2.69727	1.89075	2.63075	3.28462	2.66433	2.48604	2.4003	2.4863	3.06336	2.23246	1.61428	1.11123	5.47541	5.33922	3.99555	2.92184	1.9114	1.89144
0.0525	2.03377	1.74663	2.59681	2.623	2.89383	2.74597	2.69761	2.34658	3.03807	3.75144	3.41895	2.39608	1.6339	1.74157	1.53335	6.50024	4.05033	4.87726	1.89882	2.53217	2.28803
0.0541667	2.79014	2.233	1.9536	2.7581	3.11503	3.12393	2.47953	2.56952	3.0207	2.22602	3.05949	4.83183	1.53694	1.64275	1.79937	6.4629	5.5417	3.18035	1.14504	1.50403	2.33535
0.0558333	2.52666	2.43399	1.45083	2.68523	3.07753	2.1795	2.12564	2.08527	3.28465	2.68926	3.22112	2.62454	2.36501	1.55853	0.277288	6.47534	7.26659	5.03144	2.14428	2.49279	2.48211
0.0575	1.80716	2.19082	1.56651	2.28585	2.83679	1.6805	1.90484	2.49237	3.57001	3.47616	3.82854	4.69629	1.66474	1.27025	1.25076	6.29778	5.88004	5.53811	1.83399	2.48239	2.19303
0.0591667	1.29306	2.1076	1.89648	2.4993	2.97574	1.6257	2.40149	2.88845	3.81709	3.07222	3.60109	2.97315	3.31056	2.19013	2.01541	8.10728	6.74214	5.69808	1.78201	2.16082	2.00723
0.0608333	2.04507	2.91714	1.64584	1.585	3.26722	3.58758	3.67728	2.95985	2.90343	2.77416	3.29925	5.06887	2.10717	1.80658	1.07471	6.25682	6.86757	4.43032	2.15329	3.53771	2.63595
0.0625	3.01914	2.53964	0.816103	2.39299	3.17775	2.74111	3.29033	3.382	3.27008	3.81086	4.16706	4.02838	0.836787	1.48518	2.20476	6.59501	5.60794	4.95086	3.67212	2.47537	1.55653
0.0641667	2.24747	2.95946	0.904569	1.86191	4.16462	3.4176	2.76368	3.99399	3.42535	2.38063	3.53989	4.09508	1.59726	3.56027	1.04186	7.25612	5.68873	5.94503	1.4364	2.69594	1.86451
0.0658333	3.07894	3.03693	3.04951	2.29995	3.17903	3.05566	2.60981	3.64237	3.43156	2.73896	3.81648	3.38593	3.01872	2.09143	2.14894	7.43137	6.17452	5.88472	2.47758	2.20599	1.08179
0.0675	1.96056	2.78558	2.00518	3.9889	2.93977	3.30859	3.2467	4.68028	4.08302	3.20809	3.28756	3.59602	0.967363	1.85663	2.68374	7.24449	6.08917	6.2276	1.62258	2.69877	2.0519
0.0691667	2.50132	3.1255	2.62051	2.37802	2.76033	2.85273	3.49039	3.13515	4.20673	2.70165	3.8194	5.25668	2.13753	2.01861	1.87065	7.00114	5.13336	5.46775	1.6742	2.5664	1.43026
0.0708333	3.662	2.3648	1.73293	3.10589	3.10869	1.61248	2.82192	3.84006	3.78632	2.6059	3.43846	3.99744	2.72254	2.31943	2.07321	7.54677	6.63592	5.33921	2.62461	3.90247	1.60339
0.0725	1.93848	3.53401	2.93235	2.95371	3.82765	3.66535	3.97669	3.69159	5.3839	4.27849	3.62474	4.75859	1.83517	2.64496	2.57494	7.77022	8.03769	6.24336	1.4657	3.86241	3.2461
0.0741667	3.20511	1.93483	2.96815	3.75546	3.60584	3.21156	3.04439	4.2025	4.67993	1.86281	3.61088	3.1939	1.52773	2.68706	1.77143	7.92229	5.83882	4.88291	1.74507	3.41489	0.0124
0.0758333	2.60173	3.16124	1.71228	2.39694	2.99522	3.73236	4.09174	3.58937	4.40912	4.5279	4.65935	3.15495	2.78029	1.87889	2.22108	8.71575	6.70017	6.36181	3.2372	2.9209	1.69365
0.0775	3.98576	3.61742	3.74945	2.63919	3.22053	2.54759	3.76922	3.87378	3.84546	3.52468	4.6452	5.869	2.83123	1.90744	2.71501	8.57276	7.80055	5.31036	2.9587	2.7111	1.26211
0.0791667	2.18892	4.14228	2.70355	3.16796	4.5836	3.28526	4.44547	2.67189	4.15389	3.26163	3.65302	4.30716	3.30098	2.20587	1.85508	8.23437	6.57275	7.04793	2.8527	2.02845	0.926529
0.0808333	2.79531	3.737	2.54605	4.05601	5.11772	2.93495	4.85705	6.22324	5.04656	5.39135	4.31343	5.11581	2.00246	2.3005	1.96456	8.68873	7.85686	6.88378	2.20423	2.26175	1.41304
0.0825	3.19594	3.4017	2.29973	3.4288	3.03704	4.25484	3.92229	3.34204	4.81616	3.9451	3.45645	5.2092	2.76579	2.63036	2.54859	9.11452	7.32097	7.55056	3.05391	2.06436	2.09712
0.0841667	3.04899	3.00351	3.00647	3.32554	4.57819	2.35708	3.9352	2.14018	5.77018	4.36587	4.2501	5.45484	2.16454	2.60771	1.95277	8.82064	8.05378	6.57824	3.03891	2.31178	0.592256
0.0858333	2.67015	2.93334	1.91801	3.53756	3.64469	3.05962	3.80456	4.68344	5.12161	4.41407	4.5141	4.20148	3.02369	1.87253	1.76095	8.22569	7.90126	7.56252	2.5425	2.49755	1.39434
0.0875	2.7298	4.14134	3.12226	3.69576	2.97706	4.03863	4.11107	4.50043	4.70587	3.71197	4.4763	5.57321	2.17042	2.57688	1.96265	9.95088	8.92166	7.05934	0.890222	4.39259	2.15855
0.0891667	3.69202	3.29988	2.42144	3.98104	4.53238	3.21224	3.96586	5.14093	5.57128	3.84896	4.54954	5.76672	2.12139	1.6928	2.07934	11.4851	6.89398	7.9436	1.88845	2.82258	1.46666
0.0908333	2.65148	4.47275	3.08286	3.86804	3.16287	3.06147	3.28721	4.44272	3.48557	4.4742	5.56614	5.04337	3.15094	2.49532	1.91216	10.0284	9.01739	7.64133	2.55641	3.20716	2.334
0.0925	3.21424	3.19818	2.17555	2.55767	3.76518	3.33691	3.49025	4.98176	5.48774	3.35108	4.7072	4.45072	2.67352	2.3431	2.74783	9.66191	8.92332	6.92861	4.16826	3.4929	1.58335
0.0941667	3.67232	3.80316	2.60605	4.05626	4.60665	5.00738	4.45316	3.13396	5.0718	5.15054	4.45777	5.47161	3.19833	2.46605	2.07209	9.55826	9.228	7.5003	2.91083	3.3814	2.03281
0.0958333	3.38507	2.97757	3.13417	3.50698	4.39812	4.23552	4.11687	4.40039	4.89896	4.44654	6.01487	5.17322	2.33048	2.49327	2.77286	7.97609	8.78241	9.08089	2.8404	2.87023	2.36498
0.0975	3.70064	3.37741	2.33497	4.32142	5.01925	4.53032	4.79567	5.04898	5.34681	3.83814	5.18142	6.68357	2.84395	1.81366	2.69785	9.34681	9.371	8.20708	2.78362	2.59382	2.48273
0.0991667	4.04887	3.57386	2.7734	4.40516	4.75816	4.93645	4.26099	4.35986	4.9597	4.03268	4.90152	5.71498	3.59752	2.04085	3.23446	10.1029	8.51414	6.43888	2.44327	2.85668	1.10776
0.100833	3.59664	4.13324	3.9326	3.26993	4.30404	4.69939	4.37468	5.3139	4.67725	4.55348	4.78397	5.30646	2.75333	2.49568	2.86361	9.33478	8.47396	9.21954	3.0847	4.26917	2.39802
0.1025	2.96834	2.70931	2.96565	3.27498	6.01487	4.41161	4.66767	4.58482	5.05823	5.61021	5.6559	5.09336	2.20626	3.04167	1.7067	9.49755	9.5116	8.84636	1.72222	3.77653	2.11511
0.104167	3.52288	2.96626	4.16683	2.84412	3.66556	4.79854	3.54458	4.98444	5.97859	6.82168	5.68721	4.79118	3.72806	2.47501	2.1634	9.90094	9.37216	8.1507	2.55916	3.9738	2.19465
0.105833	4.11958	3.93901	4.24398	4.58802	4.53067	4.01058	2.97143	5.4288	4.98627	4.51348	5.45547	5.14666	3.04069	3.29076	2.90946	10.8093	9.62708	8.98023	3.06338	3.11505	2.65997
0.1075	4.69969	3.60566	3.01072	4.07181	4.58034	4.24628	4.25411	4.07506	5.80915	4.35633	5.17486	5.90169	3.11779	2.71708	3.54166	11.1237	9.67446	8.6621	3.37411	4.31533	2.54967
0.109167	4.82356	4.9238	2.69982	3.83045	4.78867	4.19426	4.16104	4.18097	5.48732	4.89021	6.10405	5.54167	4.52811	3.34439	2.75682	10.2941	8.78858	9.6961	2.41707	3.46791	2.48615
0.110833	4.76583	4.00807	3.76401	3.8099	4.56466	3.41229	4.8473	4.28291	4.85733	4.36352	5.13786	5.15408	3.50067	1.97622	2.05714	10.9255	9.31551	8.97041	2.99243	4.05787	2.18226
0.1125	4.37153	3.67257	3.7365	3.80227	4.89674	3.42126	4.97151	4.91591	5.94223	5.36421	5.65921	4.50554	3.30505	2.99968	3.17925	11.823	10.6984	9.74672	1.76655	2.65594	2.43159
0.114167	4.36934	4.31395	4.24032	4.93324	4.63252	3.97077	4.07425	5.58519	6.53719	5.07833	4.25376	4.80172	3.69189	2.9457	3.20388	10.2144	10.4178	10.3455	2.77006	2.79795	2.77064
0.115833	3.92807	3.49174	3.73008	3.90425	4.62917	4.15221	3.40456	3.97308	5.75239	5.23455	5.48808	6.87085	2.75291	3.70692	3.09976	11.8013	10.0796	9.96559	2.77044	4.51216	2.0524
0.1175	3.54732	3.02985	3.61567	3.98673	4.99157	3.21011	3.98048	5.08685	5.42261	5.46194	5.8323	5.19074	3.58222	2.76603	2.22771	10.5261	10.608	9.8779	3.78519	3.89703	2.05728
0.119167	4.38934	4.57435	4.17071	4.3297	4.32082	4.25136	4.0471	6.00747	6.2887	6.62913	5.35211	5.88189	4.18584	3.02203	3.60353	10.9335	10.1201	10.0031	3.46322	3.70815	1.92751
0.120833	4.48707	4.2418	3.5652	4.33236	5.25963	4.50302	3.97853	5.12155	6.98521	6.01895	6.00267	7.08895	2.99887	2.95939	3.16723	12.1305	11.74	10.7577	3.7913	4.37802	2.8302
0.1225	4.60556	5.04986	4.99376	4.88475	4.34618	6.03545	4.87919	4.8107	6.17191	3.75506	6.04719	5.84644	3.74442	3.28199	2.81386	11.5673	10.8186	9.81916	3.44988	3.40582	3.44355
0.124167	5.10087	4.1155	3.42896	4.01211	6.4245	5.39067	5.01926	6.02212	6.12334	5.02583	6.02538	7.10429	3.99047	3.2623	2.75749	12.0416	10.4828	10.1198	2.54424	3.76307	3.12516
0.125833	4.91649	4.47359	3.96629	3.63542	5.78812	5.96527	4.70963	5.55326	6.12549	3.39742	5.51196	6.31366	3.40344	3.90687	3.00993	11.3965	10.8659	9.19502	2.20226	3.56854	3.11609
0.1275	4.76981	4.12066	3.84891	4.93758	5.35781	5.88867	5.91657	6.29183	7.06171	6.65226	6.33618	6.36573	4.32173	2.41714	2.55103	11.8899	9.70336	10.9461	2.06917	2.83148	3.43984
0.129167	5.28907	4.79328	5.30184	4.51457	5.60396	3.22677	4.64244	3.97883	5.19229	5.70385	5.78668	6.11642	2.63419	3.40198	3.87352	12.9991	10.6755	11.5831	4.41308	2.92893	2.31819
0.130833	5.93644	4.92585	5.40772	6.48836	4.98127	5.00511	4.79745	4.41554	6.17815	6.52017	5.87782	6.41705	3.27973	2.55836	4.67589	14.0669	10.8855	10.2322	4.03922	2.73685	2.88537
0.1325	4.85819	4.89872	4.45553	5.13749	7.65366	4.08841	5.5251	6.18886	6.95571	4.88122	5.94705	6.68491	4.41263	3.02621	3.08876	13.4239	10.9905	10.0178	3.00115	4.31053	2.63421
0.134167	4.31545	4.0616	4.36333	5.56283	6.56747	4.98602	5.28116	5.67886	6.26782	5.72971	6.17065	6.96841	3.87912	3.90429	3.1139	14.216	10.5185	12.0617	3.28174	3.5986	2.82103
0.135833	4.24183	4.94059	4.79102	5.72801	4.77241	5.87143	5.48219	6.3836	6.98159	5.62466	6.18251	6.35966	3.47227	2.93226	3.17319	12.2591	11.5095	12.1038	2.89864	4.89476	2.12729
0.1375	4.36621	5.35171	3.72479	4.39896	6.67283	6.16974	5.73355	5.46058	6.45303	4.90805	5.85801	6.49183	2.34478	4.14821	3.82094	13.2221	11.5372	11.0379	3.02808	2.78482	1.58441
0.139167	5.77246	4.93808	4.67501	5.61431	5.48545	5.61667	4.47462	5.90187	6.68751	6.31307	6.93089	7.70351	4.41682	4.39549	3.72482	12.0158	12.2678	11.3837	2.56524	3.57003	2.5939
0.140833	4.67438	5.53971	4.0472	6.21858	4.0966	5.28054	4.94028	6.8323	7.18057	7.24975	6.89544	5.60177	4.15186	3.7777	3.30422	13.2217	12.7753	10.741	3.57819	3.68067	3.14756
0.1425	4.66431	3.99414	4.28493	5.20028	5.3047	6.23422	6.05096	6.39152	7.58353	6.63402	6.08505	6.4626	4.18152	3.20436	3.49228	14.0742	11.6981	12.0421	3.83856	3.20731	3.18515
0.144167	4.10489	4.83211	4.09094	5.22302	5.61372	5.98593	5.20695	8.05424	7.46979	5.80698	7.21376	7.22345	3.91348	2.86063	3.52202	12.5352	12.9863	11.219	2.42419	3.05163	2.0251
0.145833	5.26432	4.04495	4.6485	6.06832	5.45303	5.47377	6.32292	5.77267	6.93321	6.36762	6.54754	7.48763	4.21312	3.40778	3.15979	13.2791	12.0638	11.6664	3.99493	4.58158	1.38754
0.1475	5.70105	6.85198	5.29494	5.08884	6.35974	5.87337	5.415	6.64523	6.45266	5.87204	6.72117	8.57846	3.27043	1.88464	3.42412	15.3026	12.3307	11.6821	4.28397	3.77517	3.56071
0.149167	5.04871	4.99854	4.29508	4.42469	5.16956	6.5188	6.23807	5.97502	7.72535	7.49775	8.4558	8.93084	4.43634	2.85486	3.8022	14.0947	12.891	12.7533	3.03337	3.35079	3.87556
0.150833	4.79839	5.3189	5.00534	4.53754	5.51014	6.03457	5.59775	5.62696	7.09703	7.23795	6.60457	7.83509	3.52059	3.70479	3.51918	14.5706	12.4484	12.2817	3.78778	4.66201	3.29675
0.1525	5.5494	5.38618	4.716	5.28365	5.28223	6.17581	5.89422	6.35112	8.3785	7.32654	6.69789	8.31823	3.98155	3.22256	3.39274	15.0218	13.244	13.3841	3.92217	4.43224	3.00714
0.154167	5.32769	4.76061	4.92049	7.88321	7.09208	4.237	6.40946	7.7792	7.22672	7.10532	5.9368	7.10434	4.2192	2.31661	4.09163	15.2144	12.9837	12.9245	5.68729	4.35558	3.50477
0.155833	5.32968	5.70473	7.10817	5.80961	5.95896	5.9375	6.85909	5.78639	7.86988	6.45104	6.88201	8.26731	5.01317	3.31943	3.76839	15.0085	13.6921	13.0504	3.54306	4.17351	3.05908
0.1575	5.08813	4.88758	4.37983	6.01584	7.26331	5.97624	5.38267	6.12977	8.26934	6.50006	7.20192	8.15188	3.90125	3.84971	4.18043	14.3344	12.9477	12.8299	5.15132	5.51178	3.9366
0.159167	6.62302	4.17165	5.54941	5.95307	5.93832	7.31902	6.05611	4.86256	7.02661	7.34802	7.8501	7.54483	3.91994	2.97882	3.41595	16.0924	11.8411	12.5613	3.51401	3.42145	3.44755
0.160833	5.2874	4.71237	5.43846	6.45323	7.07816	6.69294	5.05605	6.66911	7.72059	6.77955	7.44973	8.90927	4.43756	3.06607	3.40623	14.8228	13.7124	14.4806	5.09509	3.73721	3.7655
0.1625	6.42461	4.88547	6.86933	5.54571	6.22761	5.14748	5.51075	6.58931	8.94569	6.52678	7.23196	7.51881	3.30001	3.39878	2.88907	14.6728	13.5973	13.9324	3.76348	5.68212	3.36078
0.164167	4.89316	5.9586	5.87242	5.20239	5.99724	5.90394	5.91207	7.34524	7.1234	8.08079	7.27525	8.04363	4.44145	2.09917	3.99381	15.0124	14.3019	13.2841	4.52994	4.22187	3.49678
0.165833	5.73606	5.61242	6.13466	6.02949	6.85568	5.96178	6.18784	6.93008	7.62558	7.98566	7.3509	9.49434	4.2212	3.06244	3.43819	14.872	15.6211	13.8968	3.907	4.46385	3.20309
0.1675	5.59457	5.97026	4.88459	7.17488	6.2059	7.32053	5.7399	7.51057	8.94315	7.19579	8.02699	8.12724	5.05787	3.73572	4.24497	14.7137	12.7953	14.3695	2.95406	3.90723	4.32622
0.169167	5.7169	5.15897	5.68564	6.01812	6.80192	6.3104	6.4988	7.72911	8.31827	6.32233	8.6329	8.22686	5.67704	4.52306	3.3741	14.6838	14.5885	13.5805	3.26692	4.88545	3.47697
0.170833	5.36314	5.23468	6.39029	5.34797	6.57738	7.80845	7.74108	5.39611	7.44624	6.65185	7.72366	8.66354	3.83194	4.1018	4.73702	16.1275	14.4114	14.1617	4.06695	4.2929	3.80793
0.1725	6.22976	5.12655	4.59061	4.60337	6.85744	6.92757	5.91166	6.84425	7.46503	8.35608	7.01391	7.58388	5.32088	3.84874	4.95597	14.9376	13.5259	15.3924	3.42631	5.63699	2.95385
0.174167	6.81347	6.07107	6.25709	6.22234	5.51512	6.42011	6.93487	8.04026	9.09587	8.24976	7.05995	9.26729	5.15743	3.8849	4.3202	15.7	14.6542	14.6047	4.87213	4.11938	3.60247
0.175833	5.93133	6.71221	5.03524	6.25737	6.17941	6.89284	7.06608	7.93932	7.95031	7.16704	7.8897	9.16076	3.94335	3.93329	4.79144	15.2653	14.3645	14.3288	3.39887	3.89299	3.43254
0.1775	5.73006	6.99419	5.95155	6.09609	5.94218	7.40133	6.37604	8.34759	9.39183	6.41656	9.48043	6.58062	4.60542	3.84651	4.66686	15.7693	15.0596	14.328	5.17666	6.37475	3.9602
0.179167	5.36196	5.9626	5.61059	6.07141	5.97819	6.12849	6.0671	7.24544	9.23449	7.49681	9.01245	8.69745	4.92099	3.10886	4.16537	17.4815	13.4646	14.2799	5.15636	3.93814	3.4338
0.180833	6.22547	6.14151	6.28528	7.00091	7.56922	5.31533	6.48216	7.74575	9.29716	7.78489	8.18409	8.87726	5.10242	2.69648	4.45732	16.3644	13.7856	13.7072	4.30528	6.85184	3.97626
0.1825	6.09023	5.68514	5.10011	7.28485	6.56057	6.77341	5.82302	7.56764	8.26421	7.21848	9.11314	7.64714	4.65879	4.48221	3.56864	15.992	14.1303	14.1835	4.12896	4.46407	3.48698
0.184167	6.57965	5.31126	5.85465	6.73707	7.09852	7.28875	7.2911	7.86104	8.95718	6.18515	8.10593	9.43698	4.29053	4.72039	3.97024	16.852	14.4215	15.1578	4.61029	5.43514	3.38091
0.185833	8.29021	5.69652	4.91905	6.21217	6.00434	7.72611	6.76265	7.20303	9.51742	9.04206	8.02549	7.38151	5.14705	3.64832	4.60361	16.0356	15.5725	15.2149	3.68151	4.28126	4.06963
0.1875	6.46798	6.75173	5.56454	6.90103	6.64503	4.47112	6.79801	6.85084	8.96188	8.60216	10.223	9.29058	6.03534	4.2037	3.04614	15.7863	15.5821	15.6052	4.19077	5.21162	3.49662
0.189167	6.92366	6.28995	6.42305	6.73891	6.70656	6.7864	6.96173	8.532	8.5518	8.74758	9.09919	9.88915	5.49318	4.47642	4.84508	16.5904	14.7071	16.0398	3.4993	4.54045	3.27714
0.190833	7.26851	6.04972	5.62539	6.0153	7.70038	7.24685	5.93527	6.38697	9.07399	9.18024	9.11014	8.86707	4.97457	4.26763	3.99794	17.997	14.9334	16.2522	4.88345	5.60288	3.13978
0.1925	7.06076	5.50121	6.1073	6.49432	5.97208	7.90335	7.18914	8.97988	8.75775	7.96262	9.58222	8.18877	5.38062	4.692	2.83348	17.153	14.6812	15.4582	5.102	4.73782	6.3877
0.194167	6.9524	5.87694	5.86652	6.5631	7.50954	6.62938	7.20552	6.88455	7.21677	8.25267	7.21925	9.77617	5.22801	3.25875	3.3603	17.8159	15.8953	16.2454	5.47966	4.31245	3.72359
0.195833	6.238	7.23546	5.60099	5.97254	6.36744	6.23879	6.44762	7.74628	9.80972	8.85837	8.11036	9.02421	4.90978	3.14022	4.99379	17.8518	15.083	15.5147	4.33117	4.79807	4.31569
0.1975	5.61499	5.21607	5.5712	7.16386	6.41831	6.95051	7.21397	7.39282	8.44264	8.93816	7.73824	9.4367	4.19213	4.11889	4.11492	16.343	14.1866	15.6292	5.02132	5.55707	2.99088
0.199167	6.89646	5.295	6.45446	5.82633	7.22538	7.64876	6.86211	8.20828	7.83559	8.7087	8.96775	9.41617	6.09351	3.8849	3.87324	18.4753	14.7873	15.9576	4.79315	5.24734	4.68184
0.200833	6.62806	6.42763	5.86246	6.71387	8.64812	7.03516	7.3085	8.76804	9.98881	8.43099	10.1004	9.25116	5.40809	3.73771	4.36013	16.9859	15.7948	15.3558	5.72827	4.21593	3.05211
0.2025	8.22124	6.28655	6.16727	7.58941	7.02011	8.21454	8.28331	8.865	10.0466	8.73348	9.02382	10.0464	4.67971	4.53892	3.99122	17.434	16.2234	16.5212	4.33539	6.46974	5.11158
0.204167	6.17891	5.73926	6.69967	7.70735	9.06986	7.59538	7.16496	7.5487	8.18769	8.81121	8.26306	10.2221	4.46955	3.88603	4.70129	17.9864	15.5661	15.8091	5.06376	5.17654	2.93175
0.205833	5.96501	6.3261	6.17425	6.44674	8.32201	6.94742	6.43939	6.71401	9.17924	10.3316	9.36873	9.9157	5.42955	4.28492	4.5489	17.6345	15.5068	16.9824	5.17871	5.1597	3.38964
0.2075	6.63101	5.33771	6.21566	6.85479	7.46668	7.94188	8.07704	11.3218	9.49945	8.59263	9.23385	9.95182	3.92626	4.61754	4.33404	17.0445	15.3542	17.1938	4.20054	4.93326	3.52915
0.209167	7.90672	6.16515	6.4996	7.35236	7.62808	7.65413	8.59975	9.59984	10.1396	9.03239	9.60895	9.11868	5.39879	4.60608	4.47993	16.7507	17.157	17.8058	5.76886	5.34489	4.63435
0.210833	8.66018	6.51773	7.23119	6.87384	6.59947	8.25363	7.1879	9.85937	9.79921	8.32695	10.3623	9.12403	5.50268	3.64142	4.84687	17.9206	15.6132	17.4782	6.0385	6.22397	3.89224
0.2125	8.10594	6.98123	6.30887	6.51428	9.36699	7.29553	8.18254	8.15507	7.72024	8.46986	9.67786	9.53253	5.54662	4.06706	4.74067	18.5085	15.7662	18.4415	4.37529	5.53208	4.68202
0.214167	7.17496	7.28158	6.33591	7.58792	7.74107	8.96006	7.55437	8.3999	9.14411	9.88927	9.86165	10.285	4.9001	3.96985	5.20637	17.7717	16.1118	17.4325	5.24246	5.7402	4.61962
0.215833	7.62648	6.48354	7.5683	9.21336	7.50744	7.25861	8.59966	10.5593	10.5809	9.56395	10.2555	9.10681	5.24269	3.63204	4.78588	17.2436	15.8593	16.8937	3.51957	5.00955	5.07127
0.2175	8.00574	6.78272	8.18221	6.22302	7.80194	7.65722	7.96387	8.95161	9.91203	9.68364	10.5435	9.5868	6.02093	5.09168	4.03191	18.3918	15.9172	15.9291	5.66895	6.34267	3.98704
0.219167	7.2002	6.31319	5.78251	7.77176	8.69593	8.35212	7.84904	9.1198	10.524	9.73478	9.59446	9.50107	4.93662	5.08059	4.52403	19.3174	16.3129	16.568	5.69622	5.34584	4.58064
0.220833	7.43738	6.61372	7.20181	6.85128	7.35406	8.29409	7.81986	9.66099	10.4389	9.80044	10.3764	8.94966	6.08286	4.6438	4.44829	16.9416	18.6987	16.3847	5.11468	5.61609	4.50363
0.2225	8.78074	6.07601	6.19795	7.34417	7.78632	8.95624	7.76383	10.5368	9.63559	9.82657	9.70833	9.92136	5.4641	5.09018	5.00241	18.997	15.9933	15.891	4.6577	7.26706	4.08605
0.224167	8.51702	8.47915	5.82199	8.28595	9.0413	8.51254	7.55311	8.38536	9.99539	9.95719	9.76755	9.50492	5.90363	4.63458	5.0601	18.4947	17.1228	16.9137	5.39636	5.8626	4.44782
0.225833	7.91549	8.07063	5.23571	6.239	8.34336	8.38116	9.38145	9.93903	10.51	11.8926	9.52499	9.73584	5.65593	5.07193	4.41918	19.7167	17.4579	18.1254	5.56442	5.51119	5.67363
0.2275	7.16506	7.11093	5.42214	8.37343	7.53829	8.42699	8.6435	9.91919	10.9694	10.2142	9.86258	9.82093	5.91426	4.6395	5.08732	19.4734	17.3426	17.8838	5.27914	5.90965	4.28128
0.229167	7.00618	7.47452	6.83582	6.6512	9.28448	9.7054	7.86981	9.71599	9.52767	10.3086	9.69887	9.42306	5.93259	5.73889	4.7378	19.8551	18.3639	16.8616	5.00962	5.70526	5.48948
0.230833	6.72226	7.4448	7.69558	7.91321	8.44837	8.90161	9.13999	9.39451	9.58471	9.0402	10.1726	9.62981	5.24642	4.28533	5.26512	19.3028	15.3947	18.4508	5.25443	7.31468	3.90562
0.2325	7.78908	6.8833	6.26772	6.96796	7.47649	8.5303	8.68395	11.1574	10.9117	10.0607	9.77075	10.0146	5.43332	4.61294	4.86306	18.8549	17.6179	17.8105	5.71242	6.24008	4.72057
0.234167	7.40388	8.21345	6.94263	8.379	7.909	8.50253	6.91909	8.44453	9.01794	9.98416	10.1887	10.3017	6.38924	5.28578	5.61688	20.4439	18.1409	18.8864	5.50681	6.96795	4.1542
0.235833	7.91065	7.91248	6.88755	7.92356	8.63527	9.16455	7.9194	10.6407	10.2292	10.2	9.34232	9.75738	5.67909	4.66862	5.93241	20.2834	18.195	18.974	5.40687	5.05518	4.30296
0.2375	8.07558	7.6864	6.46611	8.57426	9.89699	8.7769	9.07544	10.7898	11.3401	10.5398	10.1256	10.6696	5.66867	5.21634	6.01426	20.3815	18.0477	19.0627	5.53754	4.84248	5.03647
0.239167	8.03559	8.72039	8.0033	7.37027	7.59452	10.055	7.03259	8.42561	10.4664	9.80787	10.3564	10.4478	5.85801	4.51329	5.2694	20.6778	18.9783	18.747	6.47311	6.86771	3.42587
0.240833	7.69244	7.13754	7.62115	8.19703	8.80846	8.49218	8.32278	10.4472	10.5315	9.49386	9.68094	10.3607	7.37582	5.48037	5.40162	19.7188	17.7599	18.7449	6.34811	6.87475	5.10259
0.2425	8.48631	7.51007	7.20654	6.95988	7.76719	9.93178	7.94406	12.1105	10.1675	9.55903	10.7507	9.71524	6.09081	5.05309	5.54166	20.5821	18.8931	18.9208	5.25073	7.52179	5.39698
0.244167	8.42284	7.27194	7.94841	8.19482	8.6413	9.13055	8.64743	8.65026	10.4362	10.0361	9.60619	10.8021	6.96463	4.89947	6.34566	21.3907	18.7263	20.0315	5.36561	7.27113	4.71519
0.245833	8.05051	8.10313	7.38999	8.48359	7.66769	8.95585	8.80018	9.88195	10.9186	9.97136	10.3781	10.9353	5.76781	4.31164	5.50846	19.8847	18.5521	18.1747	7.28432	7.53336	4.07329
0.2475	7.9565	6.45375	7.51249	8.22307	8.72458	8.97429	8.50309	10.6854	10.8226	9.99913	10.0504	11.8181	6.18761	5.31605	4.32639	20.4871	19.1675	20.3527	6.65635	5.27914	6.02632
0.249167	7.49091	7.64991	7.47345	9.13337	8.32279	8.92878	9.01513	10.901	10.9679	10.2038	11.5203	9.8774	5.876	5.24861	4.95381	20.6286	18.6399	18.1106	5.71333	6.19217	6.03625
0.250833	8.17008	8.36047	6.98093	7.46433	9.01425	7.98522	9.57119	9.53712	8.90903	11.0109	9.61638	11.7837	6.42009	5.0596	5.60424	20.5665	18.888	18.6525	5.5712	7.65826	4.38849
0.2525	8.38162	7.395	7.61974	8.9427	8.59309	8.05558	8.90465	10.5072	11.7185	9.48234	10.8639	10.7077	6.33451	5.4002	6.75989	19.5602	19.5706	18.3065	6.06696	5.85922	4.97735
0.254167	8.57851	8.11392	7.87068	8.24833	8.86933	9.84063	8.86682	9.64116	10.5004	10.4988	10.968	11.3761	5.94773	5.12909	5.06479	20.7843	19.8747	19.3542	5.33296	6.83178	5.19923
0.255833	7.37794	8.27734	8.36096	9.16112	7.74313	9.24872	8.37492	10.7689	10.6406	11.3638	9.58488	12.6673	5.50544	5.02962	5.62148	21.4289	19.247	19.827	5.08951	6.56798	4.31631
0.2575	9.43958	7.91368	7.2013	8.93903	9.63646	8.11686	9.90922	9.62982	10.9041	10.8384	9.8825	11.8213	6.46004	5.39127	5.41603	20.8379	18.4859	18.8803	7.71159	7.14841	5.96947
0.259167	8.60117	7.16885	6.7639	7.78397	8.66914	9.81061	8.93347	10.6753	11.1427	10.7716	9.36346	10.6656	8.09307	4.72098	6.61208	20.9252	18.7462	19.3296	5.98226	6.12881	4.42668
0.260833	9.46761	7.21071	7.80891	8.36874	10.0297	9.60925	10.6449	10.0105	11.0695	10.6313	11.5292	11.7315	6.13294	5.37626	5.34852	21.6159	19.1583	18.5444	8.08291	6.81919	5.38819
0.2625	9.10133	8.81291	8.68342	9.0025	9.61109	10.0331	8.73953	11.3956	11.3963	10.3602	10.8695	11.4201	6.10641	5.65036	6.02845	21.7099	19.0587	19.0556	6.65946	6.73271	4.99969
0.264167	8.34356	8.26555	7.95725	8.32932	10.1793	11.4544	9.01815	9.82037	11.5019	10.5201	10.2987	12.4489	7.29404	4.54102	5.4112	20.0279	18.6785	19.5965	6.64454	7.64018	4.34175
0.265833	9.07846	7.4674	7.77395	8.29008	9.74639	8.78949	10.0769	10.6305	12.1397	10.9877	9.54188	10.8061	5.06799	4.91054	4.76253	20.9884	18.7137	20.3377	6.81087	7.24598	3.62441
0.2675	8.34092	8.79706	8.42107	9.01639	7.8278	9.40652	9.4798	10.377	11.3131	10.7579	11.7088	10.5388	5.72614	5.02863	5.23858	22.5494	20.9322	20.7808	7.16976	5.96281	6.12415
0.269167	9.38377	8.21397	7.86913	8.12777	8.84656	10.2749	8.3618	10.665	11.3985	12.0288	12.1207	11.4044	7.41496	5.50775	6.18438	21.9844	19.5387	18.807	6.86797	6.11878	6.31426
0.270833	8.5134	8.30857	8.38256	8.42281	9.54776	10.4052	9.51003	11.4094	10.3545	11.6696	11.7178	11.7041	5.28732	5.56254	5.89383	22.9582	20.1195	21.276	7.33709	6.2134	5.73024
0.2725	8.46008	8.49892	7.75668	8.48595	10.0033	10.0329	8.81703	11.0617	11.5742	11.1931	12.359	11.0362	7.04227	4.63494	5.38504	21.7413	19.7152	21.2333	6.95794	6.534	4.47909
0.274167	9.15561	8.13656	7.33885	8.67761	9.33779	9.95461	8.62693	11.8674	10.6758	10.2659	12.2982	12.1298	6.94484	4.67121	6.22554	23.0208	20.0826	20.3721	5.80327	6.77501	5.90781
0.275833	8.94262	9.44589	7.71792	9.17911	8.60896	9.37703	9.08065	11.093	11.509	11.5331	11.5834	11.3479	6.83117	4.9531	6.89706	23.3084	20.7195	20.2695	6.34883	7.40681	6.51697
0.2775	9.40998	7.71373	9.2457	8.4009	8.16968	9.96756	9.35867	10.7167	12.1418	11.0863	10.6903	11.7827	6.81101	5.47851	5.73596	23.8691	20.4707	20.7026	7.38377	8.67229	6.29489
0.279167	9.12796	9.04734	8.30295	8.5973	8.78838	10.7589	10.8731	11.2114	10.6238	10.6176	11.7088	11.4322	6.65023	5.10625	6.31785	22.7162	19.956	21.2911	5.86503	7.47976	4.75538
0.280833	10.1163	9.17224	7.68612	8.48875	10.3357	9.7955	8.03001	12.514	12.1238	11.3422	11.4761	12.5644	6.03185	5.24911	6.17955	23.7331	18.736	21.9016	6.26566	6.4631	6.09359
0.2825	8.19624	8.17453	8.92326	9.58624	9.13537	11.1957	8.41937	12.2146	11.1081	10.9873	11.994	11.8855	7.85095	5.37258	6.10947	22.8211	20.7349	20.8745	6.88357	7.2015	4.39948
0.284167	9.69652	8.17158	8.32139	10.0291	9.75457	8.8634	8.75211	12.1373	11.7716	11.8356	10.9341	11.5428	5.5918	5.93729	6.15933	22.6216	21.557	21.1224	6.77161	8.14545	6.33927
0.285833	9.93117	8.3517	8.42805	8.30858	11.1014	10.5047	10.4479	11.4403	11.7583	11.1282	12.019	11.5721	5.11584	6.07051	5.69459	23.2635	20.3006	20.5994	7.34638	5.99665	5.0929
0.2875	9.92445	10.1435	8.95179	9.10484	9.92967	10.6	10.1026	11.8876	11.1952	11.7475	11.8582	12.2952	6.72567	4.94625	6.5631	22.1266	21.498	21.2851	5.71803	6.2982	5.85658
0.289167	8.87561	9.28574	8.83953	9.04007	10.2068	9.94693	10.2172	13.7714	10.9329	11.4208	13.1992	11.8065	5.79948	5.6083	5.69995	22.5144	20.3418	21.0159	7.24174	6.94435	5.13408
0.290833	9.94365	9.0324	8.35701	8.90179	10.2847	11.5655	9.71849	12.2139	12.2086	11.4182	12.2392	13.1476	7.37294	5.7476	5.80076	23.0628	20.8973	23.197	6.43785	7.65378	6.3944
0.2925	9.30123	9.30342	7.62086	9.22928	8.63038	9.96709	9.76383	11.8034	13.2866	11.4598	13.1959	11.7501	6.22923	6.05857	5.96493	24.7389	19.6422	21.8924	6.90338	7.36232	5.3593
0.294167	9.0338	8.59941	9.03232	8.03633	10.3015	12.1169	10.4535	11.7829	12.7415	11.6209	11.9764	12.1743	7.66606	4.71086	5.68012	23.3557	20.3996	20.9647	6.16185	6.94814	5.56102
0.295833	10.3101	8.63495	8.81968	11.5995	9.48318	9.21592	9.21766	11.0697	12.3885	11.4065	13.3082	13.7323	6.402	5.37135	6.1132	23.339	22.6077	22.3424	6.73247	6.9756	6.35394
0.2975	9.86013	9.60134	9.78107	9.19265	10.0204	9.79142	9.3687	12.2125	12.4188	13.3071	12.6003	12.1404	5.96756	5.8223	5.64023	24.9355	20.0866	20.6095	6.86329	8.21155	5.82418
0.299167	9.88699	8.7672	9.38248	9.71144	8.93458	10.4863	10.025	13.1274	12.272	10.8827	11.8561	12.9715	6.4611	4.99029	6.90295	24.3763	21.7671	22.3907	6.14899	8.12974	4.93077
0.300833	10.5994	9.95785	9.38361	9.67222	9.32127	10.5085	11.0691	12.7722	13.4968	12.2756	13.1303	13.6394	6.2274	5.44731	6.26192	24.6143	22.1372	23.178	7.80534	7.12179	5.62014
0.3025	10.0597	9.08699	10.0279	10.5193	9.50949	10.5347	8.56242	12.5347	12.6133	11.694	13.0301	12.6616	7.43438	5.70888	6.88224	24.3241	21.8831	23.8556	6.61469	7.41264	5.53216
0.304167	9.82448	9.01649	9.75537	9.76854	9.64693	9.13915	10.1243	12.304	12.668	11.3017	12.9639	11.8219	6.86749	5.96759	7.06731	24.1947	21.2983	21.7945	7.18482	8.98699	5.40251
0.305833	9.50146	9.25913	9.27776	9.3927	10.9671	11.6552	11.459	12.7356	12.6364	11.8675	12.856	12.723	6.75873	5.53754	6.40471	23.9182	21.2958	23.8736	5.86695	6.67869	6.45708
0.3075	9.33355	9.99917	9.00751	9.72001	9.47852	10.2678	11.7072	11.8342	13.1236	11.4129	12.387	12.5187	7.37413	5.92593	7.18027	23.8319	20.5035	23.1478	5.28404	6.90976	5.02581
0.309167	10.1268	8.66678	10.1212	9.85615	9.82521	12.2062	10.538	10.2398	12.4754	11.1391	12.0287	13.6749	7.16253	6.24201	6.4298	24.5831	23.2856	22.3849	6.42991	7.9711	6.27315
0.310833	10.6078	9.14502	8.5303	8.89239	12.0954	11.0034	9.52602	13.4753	11.2492	11.531	11.9687	12.7223	6.84712	6.05201	7.48701	25.3603	21.6491	21.6013	6.05445	7.33169	5.99129
0.3125	10.3925	10.1701	9.7061	10.4116	11.4583	10.9637	9.59762	12.698	11.9224	12.8956	12.3123	12.9104	7.07903	5.60568	6.76981	24.44	21.5556	23.4454	6.30678	6.78094	4.96062
0.314167	10.742	9.54955	9.72811	10.3722	11.6759	10.9159	10.3477	12.4224	13.8529	11.9776	11.9101	14.3928	6.42846	5.57243	7.64226	24.127	23.1949	21.7173	6.23818	7.97194	4.56362
0.315833	10.0446	8.79705	9.90018	9.87052	11.3249	12.0849	10.5264	13.1947	13.021	12.2995	12.5124	14.1584	6.51149	5.57575	5.95355	25.5236	22.619	24.0122	7.21403	8.51125	6.27447
0.3175	10.7172	9.00046	8.90641	9.52238	12.7708	10.5742	9.57187	14.2897	13.8431	11.3737	13.4122	14.778	7.15144	5.70516	7.03235	23.4025	21.955	23.3508	7.63701	7.83527	5.67938
0.319167	9.67026	8.55672	10.0328	8.94368	11.4734	10.8712	11.1573	12.4528	12.6193	13.0217	13.5132	12.944	7.04396	6.05753	7.42957	23.6928	23.3336	23.2571	7.72892	7.41392	5.81658
0.320833	9.756	9.36092	9.57999	9.81853	10.3488	11.592	10.9256	14.0743	13.6445	12.462	12.5511	13.9404	7.30566	7.07062	7.20749	24.8207	23.0284	23.0709	6.86537	7.96407	5.83631
0.3225	9.5921	8.99065	10.4119	10.8123	10.7411	11.9448	10.6429	12.8827	13.6127	12.0612	12.8136	13.0159	7.85146	6.25824	6.42273	25.8621	22.255	24.6648	6.9027	8.52456	6.31939
0.324167	9.9441	7.77978	10.9504	9.36249	11.1078	12.0206	10.5767	12.8823	12.9904	12.8491	12.6691	13.7622	7.30646	6.16195	7.7691	27.1839	24.0142	22.2152	6.95903	7.74722	6.23868
0.325833	10.8907	9.60374	9.91625	10.6737	11.1694	10.6179	10.3948	12.8583	13.187	12.7364	12.4692	12.2956	7.01478	7.40139	7.01992	24.5454	23.3565	24.2271	7.56081	8.3851	5.98448
0.3275	9.95522	9.28084	9.63864	9.48011	10.1118	11.706	11.0543	13.1844	13.8556	13.9722	12.8938	12.5402	6.38784	6.49123	7.92692	25.97	22.3568	23.5723	7.86523	7.11692	5.69445
0.329167	10.921	9.46393	9.98092	10.2406	11.3799	12.3386	8.68901	12.7904	13.1283	13.0426	12.9985	13.4021	8.8313	6.48401	6.79123	26.4652	22.4762	24.6732	6.84192	8.15724	5.45712
0.330833	10.9311	9.94154	11.2876	10.9884	10.4552	12.306	9.25319	13.2791	14.5874	11.9436	12.6941	14.0265	6.93503	6.22248	6.60125	25.283	23.7684	25.5802	9.51904	8.04766	5.4394
0.3325	9.86371	10.357	9.47565	9.25143	10.4617	12.1578	11.392	12.2517	12.7933	13.5006	13.2378	13.279	7.6876	6.27404	7.96654	26.5935	24.2921	24.0397	7.86608	8.14797	5.69696
0.334167	10.5804	10.8316	9.6669	10.817	11.6934	11.2209	11.3208	14.3627	13.0574	12.8125	14.2386	12.7808	8.27761	7.69891	7.90613	24.8607	23.4685	23.434	7.5218	9.5937	6.58106
0.335833	10.7619	11.4011	10.018	9.67025	10.4923	11.3085	9.6933	13.769	13.6276	12.3774	13.5069	13.4083	7.5066	6.62405	6.72512	25.3459	23.3628	22.6011	7.75368	8.29607	7.22646
0.3375	10.6063	9.19384	9.96853	11.4354	12.5303	13.0782	10.701	13.0269	13.1378	13.1212	15.0959	13.8243	7.5965	7.64308	7.33896	25.8282	22.3398	23.5272	7.11553	7.9842	6.21234
0.339167	11.0589	9.47075	10.2095	10.378	10.638	9.87821	11.1634	13.8517	12.9953	12.7478	13.261	13.2642	6.80069	5.9311	6.96715	24.5845	23.6099	24.8799	7.64311	7.43873	7.52275
0.340833	10.6192	8.42698	10.6657	10.6505	12.93	11.9424	11.0002	13.548	12.9268	13.6192	14.4657	13.3321	7.19651	6.28905	8.02313	26.7836	25.4587	24.8384	6.78087	10.852	7.64545
0.3425	11.3341	10.3246	10.286	10.8024	10.9749	11.4268	10.9717	14.4391	14.4936	13.4154	13.9415	13.8399	8.76461	7.35771	7.7397	25.5818	24.0324	25.6121	9.03901	7.59257	6.65354
0.344167	12.0308	9.5637	10.1831	11.0133	10.6069	10.8818	12.3814	12.6534	12.8077	12.2055	12.6046	15.2169	6.99156	5.29813	7.33045	26.6681	24.6495	24.3458	6.82772	8.31961	6.8326
0.345833	11.6181	10.0565	10.3019	9.97964	11.4865	10.5352	10.7658	13.1557	13.5897	12.7623	14.0831	14.4014	6.81466	6.54318	7.34641	27.3492	23.5966	25.585	8.12717	8.06046	6.43999
0.3475	10.6522	10.4484	10.5178	11.0438	11.7189	13.5717	10.8453	14.3901	14.569	13.3417	14.5423	14.0389	7.84898	7.45986	7.05109	26.7969	23.2399	24.8202	6.97114	7.08476	6.60627
0.349167	11.2928	10.4201	9.76607	9.56755	12.7079	12.508	11.5278	14.7619	13.9163	14.0226	15.157	14.8977	7.20332	7.0892	8.21719	27.2941	23.7415	26.2534	7.53698	8.37427	7.39171
0.350833	10.783	9.59337	10.1662	10.7089	12.6537	12.555	10.6404	14.7909	13.0493	13.2886	14.3565	15.2702	7.77479	6.39521	8.07608	26.9205	24.151	25.7271	7.41265	9.30601	6.66718
0.3525	12.101	10.831	10.2	11.6278	12.1739	12.211	10.9022	13.6671	13.8442	14.2964	14.9664	14.3038	6.78736	6.6614	8.03326	27.1546	25.093	24.8289	8.02185	8.80803	6.66322
0.354167	11.8273	9.91362	10.0603	11.3329	12.8858	13.452	11.7786	15.4933	12.7548	13.8255	14.2371	13.4647	9.74694	6.67569	7.37229	26.5525	24.2224	24.7787	8.4256	7.84427	5.36808
0.355833	10.7011	11.0662	9.2944	11.6432	13.3433	12.0737	11.4512	14.688	14.3798	13.5083	14.7726	14.1173	8.26739	6.91333	8.65395	26.7643	23.8716	25.0262	8.10918	9.77465	6.40445
0.3575	12.1348	10.7258	9.87821	11.2036	12.1451	11.0046	11.4835	13.4536	13.4209	13.8341	15.0292	14.0576	7.68285	7.10354	8.26964	26.2032	23.6262	25.365	7.52341	7.70019	6.62472
0.359167	12.2589	11.3419	10.3013	10.467	11.515	12.5145	11.2288	13.9845	14.4717	13.4791	14.1025	15.0297	7.34196	6.61364	8.31295	27.8024	25.5003	25.9762	7.97602	8.67455	7.45896
0.360833	10.2672	11.0269	10.6386	10.8644	12.7135	12.3548	9.94617	14.1281	14.476	13.3167	14.7446	14.4548	7.99091	6.90188	8.18077	27.9116	26.0881	25.5031	7.85448	8.30026	7.75326
0.3625	11.006	11.2537	9.69103	11.6875	11.6806	11.9636	12.6484	12.8422	14.6806	13.2751	14.2115	15.1586	7.86151	6.99486	6.53011	27.8957	26.2723	24.8511	8.19302	10.457	5.63766
0.364167	11.5752	11.3921	10.137	11.0886	11.1115	11.5259	11.5067	13.9499	14.6852	14.9565	14.6578	15.0661	8.05356	6.91812	7.32507	27.2993	24.6543	25.598	7.17674	8.67168	5.22057
0.365833	11.8163	10.1268	11.8115	11.1433	11.7178	12.4487	11.4923	13.8456	13.792	13.414	14.2736	14.7149	6.82972	7.28882	8.01093	27.7749	24.3431	25.2529	7.69609	8.75581	5.44698
0.3675	11.6876	10.6154	9.37405	12.1281	11.1357	12.7522	11.8929	13.9105	14.0218	16.0124	14.9194	15.4284	7.13299	5.86679	7.8827	29.0365	25.5299	25.2759	8.15423	12.059	7.61775
0.369167	11.0123	11.3266	10.2102	10.6565	11.3958	12.9982	11.1711	13.4895	14.4981	14.5434	15.7989	15.9978	7.69711	6.48405	8.75087	28.2572	26.3795	26.1681	7.28659	7.74542	8.07357
0.370833	10.7246	10.8493	11.6991	11.4502	11.4543	13.9201	11.8913	14.6713	14.4503	14.4259	14.1519	13.7376	8.0642	7.22053	7.01462	26.2131	23.9982	24.5899	8.8731	8.96717	7.30164
0.3725	10.9151	11.3791	10.7173	12.0327	12.7197	11.9631	13.4552	14.4729	15.0329	14.6371	14.5161	13.7635	7.39662	7.00539	8.25354	28.2366	25.1004	24.1475	8.25178	8.29364	7.49407
0.374167	11.5178	11.906	11.0284	9.9381	12.2879	12.1808	11.6962	14.8922	15.2966	14.3727	14.0125	15.7532	6.98418	8.00562	8.06946	27.0757	25.1941	26.3268	8.12776	8.33855	7.84023
0.375833	12.8537	10.6901	11.2473	11.4231	11.1749	12.9694	11.2131	14.7607	14.813	13.7015	14.5898	15.4738	8.67597	8.26495	7.4092	27.3446	24.6482	26.4417	7.6139	9.17061	8.11643
0.3775	12.1958	10.4895	11.3952	11.2203	11.5888	14.0589	12.5749	14.679	13.9067	14.4784	14.8503	15.0306	9.09495	6.86748	8.12504	29.0208	24.9996	27.9245	8.16265	8.77828	8.15416
0.379167	12.4233	11.4556	9.68289	11.3639	12.1173	14.1494	12.0774	13.6565	14.1922	13.5537	14.2327	15.8807	7.46142	7.84429	7.0556	28.2922	25.4742	26.5279	7.78353	8.58592	7.64169
0.380833	12.9532	11.5333	10.4625	11.6604	13.0486	13.6059	12.7485	14.4407	14.0226	14.9295	14.7135	14.8378	8.63618	6.883	7.40135	28.0353	25.6826	25.8341	8.58058	9.97839	6.48413
0.3825	11.1762	9.77414	11.6078	10.7721	13.3369	12.197	12.8032	16.1039	15.2893	13.859	14.7245	15.4132	8.08857	6.40861	7.0124	27.3942	25.5052	26.3093	9.72838	7.54004	6.14919
0.384167	11.6443	10.8605	11.1202	11.8121	12.3812	12.7928	11.043	14.6021	13.7734	15.3006	14.4714	15.3926	7.30987	7.09051	7.97604	28.6108	26.2038	26.7383	8.92271	8.42908	8.05001
0.385833	11.629	12.3207	10.6476	11.0287	14.1909	12.6573	11.6582	14.4436	15.1109	14.6523	15.0684	15.7928	8.14511	6.414	8.10321	28.996	26.0633	27.9949	8.14008	9.64577	6.79659
0.3875	12.2966	11.2865	11.2141	11.8666	11.4005	13.778	12.2142	15.0532	15.4615	14.2945	14.9452	14.5307	8.40763	7.40229	7.98554	28.3282	25.6598	26.0703	8.59713	8.18807	7.9335
0.389167	12.2495	10.6234	10.6323	10.5523	12.7222	14.0115	13.8826	14.7617	16.088	12.9235	15.1075	15.0503	7.78154	7.32128	8.13191	28.7197	25.3617	26.6541	7.29797	8.5898	6.82598
0.390833	12.1127	11.3068	10.865	11.3411	12.5232	14.7813	12.4199	14.4151	16.8089	15.3986	14.6952	15.3488	9.86376	7.03934	8.05632	27.8538	27.3352	27.6645	8.43724	9.47389	6.55384
0.3925	12.8627	10.5929	12.514	12.8445	13.9691	12.7329	12.1407	15.4434	16.2859	14.7542	15.1125	13.8077	8.90367	7.77077	7.85693	28.2502	24.6283	25.6613	7.60812	10.2949	7.97223
0.394167	12.6972	12.499	11.6687	11.5814	11.5984	13.0385	12.3266	14.7648	15.731	14.4981	15.9613	15.6006	8.75007	7.60886	9.13091	27.4268	24.5103	27.3672	8.71217	9.85566	6.53028
0.395833	13.4847	9.95717	11.2359	11.7329	13.4029	12.7736	12.0408	15.614	15.2751	15.5863	15.5252	14.4313	7.59804	8.27233	8.41567	28.7105	26.3161	27.2101	7.9027	9.54417	8.08421
0.3975	12.797	11.5015	11.6103	11.0647	12.9294	12.8616	12.6007	15.6301	15.5485	16.2333	14.9566	15.0063	9.80156	7.54304	8.10299	29.9485	25.695	26.2786	8.85438	8.98249	7.39663
0.399167	12.636	11.6848	10.5915	13.5099	12.3962	13.5274	12.614	16.5764	15.1768	14.7715	15.6391	15.5246	8.67738	7.0454	8.2048	29.309	27.1917	27.6473	7.94496	8.97781	6.10481
0.400833	12.3471	10.7462	10.6276	11.088	12.0556	13.106	11.77	15.6418	14.4576	14.888	15.4213	15.4354	8.64884	7.47639	8.64513	28.7362	25.5496	26.4772	8.63765	9.30462	7.87059
0.4025	13.3957	12.2479	11.5241	11.6361	12.5999	14.5714	12.4158	14.3866	14.0157	14.7967	16.0082	16.0195	8.34926	7.04608	8.41548	28.406	27.3876	26.8916	7.77994	10.0446	7.41366
0.404167	13.3307	10.6979	11.9397	12.0561	13.6958	13.0451	13.0568	15.9714	16.0881	14.6129	16.6749	16.1306	8.05168	7.73864	7.46373	28.6759	25.1217	27.6052	9.07245	10.0091	7.10811
0.405833	12.9816	12.0267	12.7679	12.3884	13.2409	13.7359	11.9757	15.2186	15.3406	14.4327	14.6775	16.6548	8.37542	7.59719	8.39415	30.0549	26.1621	28.7853	8.2361	9.42988	7.39503
0.4075	12.3304	11.5119	12.0929	11.8969	13.7263	14.1009	12.6721	16.5882	14.6717	17.232	17.1194	17.8018	9.46093	7.82279	8.39342	28.9973	26.8788	27.7636	9.31761	10.7955	7.15475
0.409167	12.2134	11.3933	11.2923	13.6732	12.7671	14.7923	12.2252	15.071	16.7092	16.2875	15.4707	16.5093	7.92554	8.09681	7.78843	28.9334	26.5636	28.1834	7.19069	12.1506	6.69833
0.410833	11.4033	11.6218	11.611	12.9198	13.8161	14.0633	13.4188	16.402	15.5572	14.4308	15.8732	16.0567	8.7302	6.85148	7.87704	30.099	26.3791	31.1133	8.5334	9.48798	7.67273
0.4125	13.5516	12.3059	11.2937	11.5936	14.3599	14.4756	13.31	15.1644	15.034	15.7676	16.1998	15.022	8.75093	8.20087	9.68638	31.5734	28.1786	28.034	8.80309	11.6653	8.47003
0.414167	12.9642	11.1792	11.9079	11.2763	12.9667	15.4291	13.9494	15.8561	15.035	15.9665	16.4818	16.2488	9.73464	6.9679	7.33337	30.287	26.4412	28.0381	9.93043	9.18574	7.75521
0.415833	12.6288	10.6221	11.3658	12.3216	12.8834	15.0378	13.8156	15.1535	14.0285	15.6233	15.5922	17.0219	8.70997	7.48683	8.49087	30.0957	28.3649	28.3135	8.4327	9.90634	9.04016
0.4175	13.3749	11.7401	11.4095	12.327	13.496	13.2483	12.5795	16.6019	15.7069	13.0388	15.1538	17.6375	8.12648	7.25971	9.26866	30.7838	26.402	27.6786	9.12086	10.4707	6.01511
0.419167	14.337	11.727	11.1781	13.5752	13.2636	14.4313	12.4342	15.6772	16.8469	16.7174	15.8242	15.5574	10.3915	7.78698	8.91479	30.7265	27.2934	28.1111	8.31111	11.3716	6.78547
0.420833	10.8517	11.4601	12.607	12.1874	13.0121	15.3082	12.6362	17.3007	15.2141	14.8424	15.3729	17.1308	8.48458	8.21845	9.16489	29.6389	26.9987	27.6456	8.59774	8.72126	8.68731
0.4225	13.2419	11.3147	11.4482	11.8497	12.3953	14.6578	14.4456	14.6297	16.4615	17.1073	15.8601	16.3847	7.98532	8.04852	8.51628	30.4746	27.7372	29.2409	8.7837	9.53791	8.05815
0.424167	12.8566	12.1552	11.7532	12.4953	13.5185	14.5872	14.2222	16.7223	14.2512	15.79	16.0923	15.8525	8.41082	6.94779	9.20284	31.0055	27.2684	28.5137	9.95696	10.5679	6.34152
0.425833	15.0055	11.5626	13.0522	12.6513	13.5251	15.1752	12.2061	16.1017	15.3092	15.0123	15.8374	15.6913	9.06357	7.09888	8.73683	30.6716	27.7276	29.6922	9.25625	10.7632	7.43434
0.4275	12.6182	13.3361	12.9324	12.2814	13.1151	15.1017	12.6245	17.1179	14.4591	14.5083	16.0334	16.6163	9.27652	8.26773	9.26848	31.0066	27.4816	30.4115	10.8698	9.5449	9.65208
0.429167	13.6705	11.7636	12.1653	13.2391	13.5236	13.1075	12.6445	16.8468	16.2219	15.1243	16.7881	16.5352	9.14604	7.54033	9.1555	31.9992	27.0969	29.7347	8.93066	10.889	8.38779
0.430833	13.4419	13.1094	11.811	13.2619	14.0369	14.8158	13.3882	15.8761	17.4253	15.6076	16.764	16.5491	8.18529	7.86744	8.24041	32.085	27.746	29.5802	9.36141	9.89367	7.20135
0.4325	12.4183	11.9466	12.7275	12.1011	13.8456	15.1249	13.1509	16.2047	15.8149	16.6524	16.2136	17.0423	8.84496	7.90642	9.12524	30.2758	28.2865	29.3604	9.42123	7.99564	7.26155
0.434167	12.9093	12.0589	12.222	12.1897	13.8081	13.3744	13.715	17.1183	15.3223	15.6033	17.1388	17.2281	8.82776	8.45148	9.38572	30.3888	28.3659	28.6892	9.74641	8.81458	7.3743
0.435833	13.1054	13.2886	14.7128	12.276	13.1278	14.664	14.0231	16.0557	15.9529	16.5425	16.5674	16.9677	8.89808	7.79503	8.55796	31.3871	27.1641	28.9948	10.7445	9.20145	7.99549
0.4375	13.3452	12.5744	11.8807	12.7377	13.2354	15.8265	14.3359	14.5047	16.3414	15.9274	16.4613	16.3292	9.55133	8.28672	8.29727	32.2505	28.531	29.4115	9.45331	10.3158	7.88038
0.439167	13.0639	11.7336	12.6441	12.7398	14.1172	14.4768	13.4444	16.1044	16.6331	16.348	17.4201	15.7252	9.32109	8.43	8.93017	30.5147	26.6245	28.8282	9.83092	9.1884	8.66243
0.440833	12.8383	10.466	10.9658	12.5335	14.0841	14.1772	14.552	16.5042	15.1421	15.9883	16.8376	16.3318	8.8259	8.44877	9.51723	31.6277	27.8445	28.1026	9.8606	9.12177	8.20185
0.4425	13.5267	12.0576	11.6071	12.291	13.8668	16.3265	12.8851	17.6229	18.351	17.1201	15.6357	17.1961	7.56961	7.50337	9.97465	32.5381	27.7813	28.8571	9.91224	9.13728	7.49399
0.444167	14.0104	12.3862	13.0611	12.0151	13.3043	13.6165	12.2864	17.3974	16.2337	17.3624	18.028	16.6682	9.15545	7.97996	8.30361	32.2979	27.946	28.8264	8.93734	11.1953	7.86397
0.445833	13.5968	12.3003	13.1642	12.9336	12.8691	15.134	13.4351	16.5956	16.5584	17.2476	18.0922	17.1678	10.4658	8.24304	9.19935	31.4502	27.6115	30.3645	9.97298	11.8744	8.29902
0.4475	13.9691	12.1238	12.8234	12.3662	13.4846	15.7928	14.7931	15.738	17.5699	15.4881	17.1844	17.9187	8.85223	7.73049	9.91606	31.1558	29.0455	28.4912	10.0211	10.9182	8.24579
0.449167	14.5037	12.2196	12.2846	11.7275	14.3319	15.1563	13.1151	17.8717	16.4876	16.6017	16.5078	17.6945	9.87904	7.27395	9.81832	31.5101	27.5664	29.895	9.72134	10.4217	8.85556
0.450833	14.029	12.2869	11.2802	13.7332	14.2679	15.3172	13.5047	16.7293	17.4521	16.0476	17.5344	16.6334	9.07605	9.32127	9.80449	30.2981	29.7386	30.7296	9.11062	10.3198	9.31453
0.4525	14.3214	11.5837	12.8028	12.7853	13.0432	15.5978	14.3617	17.5233	16.1985	16.1787	18.1558	16.1425	9.6855	8.99446	8.40303	32.2657	27.5573	31.3813	9.43679	10.0318	8.56559
0.454167	13.2136	12.8506	12.3893	13.0982	14.3311	15.753	13.2884	16.5325	15.4192	17.6256	15.7428	18.1216	8.59621	8.39033	9.63726	30.8669	27.1693	30.3313	9.56789	9.81918	9.19317
0.455833	14.1215	12.773	12.2981	13.457	13.8316	16.5507	14.9059	16.3816	17.6647	15.9278	16.3879	17.3846	9.06323	8.48691	9.40668	32.4712	28.7236	29.8291	9.02932	9.90364	7.94684
0.4575	14.0581	12.685	12.8657	13.8904	14.0346	16.4272	13.9814	18.1894	17.4291	15.9636	17.5948	18.6209	8.94935	8.1073	9.5329	32.6856	29.7737	31.0929	10.5449	11.8755	9.3504
0.459167	14.4702	12.7189	13.1566	12.7863	15.0088	14.2465	14.4622	16.8904	17.937	17.3396	18.0366	16.2991	8.80966	7.91039	10.0094	32.8689	29.2347	30.8866	9.98858	10.4406	8.09765
0.460833	13.0171	14.2962	12.5504	12.6969	15.5757	15.6264	15.0159	17.534	17.665	19.4213	16.3059	16.8783	9.6555	8.40324	8.82081	32.1738	29.9317	31.1834	9.18645	10.5332	8.44741
0.4625	13.9175	12.6379	14.6546	13.1713	14.9115	14.9329	16.3375	16.739	16.5958	18.9966	18.1726	17.4905	8.9602	8.37523	9.37037	32.5506	28.5141	30.6337	8.91541	11.0496	8.30111
0.464167	14.2335	12.951	13.8055	14.0214	15.5737	16.2062	14.2581	18.2183	17.7851	17.4292	16.5354	17.925	9.18943	7.70523	9.91286	33.6171	29.8279	31.1076	9.89331	10.8673	8.7864
0.465833	14.5189	12.2397	12.1051	13.6991	14.328	15.3478	15.7337	17.3969	16.3648	17.481	18.1303	18.3211	9.74481	8.5225	9.11348	32.2211	28.6427	30.2847	10.7525	12.7936	8.65459
0.4675	15.0981	13.3721	11.9717	13.2496	14.5854	15.6652	13.1501	16.7886	16.7922	16.6983	18.1544	18.1102	9.09103	7.8673	9.86511	31.5607	29.8441	31.7935	8.8825	10.7439	9.90541
0.469167	14.6369	11.9639	12.9408	13.0753	14.9641	16.4326	14.7078	17.4845	18.0304	17.4169	17.324	18.7345	9.8131	8.45741	9.63756	33.3228	29.3469	32.4175	8.60821	10.6075	9.34749
0.470833	13.7075	13.2148	12.0998	13.9991	14.0047	16.8375	13.7707	17.0088	17.3983	16.2823	16.4695	18.9445	10.3036	9.15077	8.82291	32.7265	27.8748	30.466	10.386	11.3094	9.37661
0.4725	13.8812	13.1782	13.3796	14.4905	15.1696	16.103	15.2185	17.4855	16.2138	18.4181	17.6374	18.2435	9.2642	9.4781	9.06819	32.7324	31.3526	30.3338	8.44156	11.3689	8.93696
0.474167	15.479	13.7535	13.1505	12.854	15.3556	16.472	14.4496	17.6078	17.265	17.3467	17.6696	18.7705	10.453	8.19727	9.99109	33.2807	29.1604	31.8772	9.62602	10.2999	9.56735
0.475833	14.9303	13.5649	11.5843	12.506	14.7359	15.4144	15.0238	17.0721	17.8746	18.2294	17.0634	19.0727	11.8737	8.9877	9.43591	31.9626	31.1094	30.0617	9.14835	11.5387	9.7747
0.4775	14.3132	12.7779	12.3166	14.0875	13.5111	15.3485	14.7667	19.7936	18.5022	17.3908	17.1176	18.5021	9.35312	8.81273	10.112	34.0799	30.0572	31.5802	9.47715	11.3958	9.52051
0.479167	14.5833	14.0064	13.3526	14.5618	15.2334	15.0506	13.5188	17.7301	20.2897	16.851	18.2084	17.5724	9.77731	8.55741	9.35543	33.5438	30.3237	32.6699	8.07097	10.4267	8.91226
0.480833	16.6636	13.1208	13.0563	13.4613	13.8587	14.7585	15.3476	18.4176	17.1128	17.2301	17.3805	19.121	9.64343	8.99634	9.36606	33.0173	30.413	30.8459	9.93008	9.96184	9.56102
0.4825	15.4415	13.2815	13.709	14.2259	16.3194	14.8823	14.1332	19.2422	18.279	18.2106	17.2585	19.5634	8.80145	8.41673	10.1635	33.3811	30.5668	31.3593	9.28559	11.138	9.52596
0.484167	14.344	12.8916	13.2414	14.5836	15.3278	16.9816	15.0022	17.5156	18.5047	17.987	17.3868	19.342	10.8071	9.38764	9.67304	33.435	30.1122	33.2038	8.98062	10.737	10.5824
0.485833	14.9172	12.6541	13.4642	13.9858	15.3034	16.0526	14.3948	16.6379	18.6102	17.6022	19.5719	17.7864	9.90555	8.71632	10.8841	34.6266	29.5813	31.6621	10.0739	11.3028	8.32395
0.4875	14.2676	13.059	13.5876	13.0293	14.1529	16.1769	13.9734	17.5861	18.9076	17.6189	18.5683	18.1711	9.4684	9.04841	9.7503	33.1155	29.1664	30.7485	9.82447	11.2814	9.93864
0.489167	15.588	12.8485	12.1863	15.1011	15.421	16.555	15.3141	18.7855	17.7833	18.6469	17.7812	18.8072	10.2124	8.33345	10.5579	32.6815	29.9881	31.7444	9.88793	8.46647	7.78924
0.490833	15.6236	12.8768	12.9163	12.8733	14.9087	15.7825	15.5605	17.3339	18.5317	17.8428	18.0259	19.4486	9.94421	8.67274	8.84433	34.1092	30.4818	31.9181	10.0979	10.2825	9.5345
0.4925	15.0278	14.2062	12.5441	14.5067	15.9247	17.3044	13.9409	18.3632	18.4152	19.0516	19.4481	17.9476	10.8765	8.66577	9.43089	35.0338	31.1928	31.8932	8.67891	12.2158	9.55725
0.494167	14.6138	15.0236	12.5555	14.6745	15.6061	17.2603	15.198	19.017	17.3909	17.1454	17.2691	18.5253	10.2138	9.10886	9.08153	33.2749	30.7129	31.6545	9.67116	11.2125	9.17128
0.495833	15.7615	13.1848	13.8274	14.4742	15.2034	15.5357	15.5839	17.2734	18.9986	17.8101	17.3192	18.5293	10.542	8.91693	9.5201	33.9337	31.2492	33.0143	10.7424	11.1943	9.46345
0.4975	14.9695	13.2544	13.1296	13.9132	16.2289	17.4369	14.6745	17.312	16.8255	18.0663	17.8942	18.2531	9.66862	10.1496	9.98004	33.4856	29.9294	32.0332	10.9385	10.795	8.33553
0.499167	15.7825	12.7774	13.5818	14.5653	15.7349	17.2225	15.4943	18.4739	19.1633	18.1922	18.3571	18.6828	10.3556	10.6938	10.1606	34.2699	29.8782	32.0116	9.18299	12.323	10.0707
0.500833	14.2364	13.3701	14.8486	13.8901	14.7172	17.4922	14.6764	17.739	19.2163	20.8718	18.1059	20.3453	9.90424	9.80238	10.4496	34.5188	29.4387	32.9604	9.61958	10.0911	10.1781
0.5025	15.8039	12.3533	14.7575	13.9087	15.7126	16.5807	15.6745	18.5244	17.9047	17.4148	17.9918	18.7573	9.4867	9.0869	10.0848	33.5842	32.4754	33.6501	8.89323	10.3625	8.20198
0.504167	16.2249	14.0552	13.8686	14.7464	14.3251	16.7414	15.0452	18.5133	20.0333	17.6497	19.3345	18.2444	10.5684	9.14721	9.2676	34.7151	31.6507	32.2095	11.102	11.4875	9.40852
0.505833	14.6903	14.5919	13.1941	14.5045	16.6227	17.8702	15.8074	18.7147	18.5936	18.6478	19.3256	18.2565	10.4961	8.68189	9.48401	35.5386	30.6534	32.2572	10.0196	10.4811	8.05902
0.5075	15.229	13.6124	14.136	13.9661	15.1317	16.7636	15.6585	17.7458	18.7706	19.2147	18.3432	19.5014	10.2124	9.85351	10.3299	35.4273	30.3807	32.83	10.2602	10.827	9.54055
0.509167	15.0931	12.9594	13.649	14.3602	13.8114	16.5283	15.741	18.9735	17.5199	18.1447	17.7268	20.0085	11.1404	9.70021	9.77816	35.3403	30.9105	32.7498	10.1338	11.8823	9.81269
0.510833	15.869	12.9214	13.2778	15.1804	16.0844	16.0765	16.7679	16.9776	18.5764	18.381	19.1015	19.5234	9.34799	9.60938	9.72009	35.1514	30.3118	30.6147	10.2249	12.5142	8.81627
0.5125	15.2067	13.7831	13.209	12.7036	16.2954	18.0805	15.6261	18.8795	17.1111	18.1201	19.6649	19.1083	10.5101	8.16087	9.49231	34.9985	31.5943	33.3887	10.395	10.1174	9.1073
0.514167	16.116	13.4105	13.3105	15.3967	14.9205	14.829	14.8968	18.7858	18.3408	18.5212	18.2147	19.8275	10.0316	9.9195	9.40151	33.7416	30.8373	32.3155	9.88298	11.7069	8.67672
0.515833	15.7098	14.1414	13.441	14.0921	17.1683	16.8893	14.8115	18.8347	17.5531	18.0871	19.9115	18.9266	9.66689	9.43604	9.95646	33.8371	30.8252	32.7808	8.98502	9.82515	8.91976
0.5175	14.9684	13.5348	14.109	15.2247	15.6488	16.8017	15.4243	18.816	18.9205	19.3515	19.8052	19.3091	9.26316	9.65608	10.5546	34.6818	31.4238	32.3836	10.1109	11.1949	8.71317
0.519167	14.9144	14.6308	15.6026	15.0348	14.8857	16.4939	14.7799	19.1596	17.9117	18.5989	18.9768	19.3907	9.78618	8.95554	10.0452	35.7354	29.6058	32.5838	9.11125	11.0652	8.28596
0.520833	15.4075	14.484	15.3951	14.2513	17.0867	16.3204	14.8631	19.4831	19.2012	18.3915	19.9521	19.4044	11.8269	8.7453	9.40812	36.0555	30.2248	33.0096	10.5707	10.7479	8.64135
0.5225	15.3944	14.4665	13.9458	14.8388	15.6752	17.3884	14.824	18.9754	19.7116	18.1151	19.9373	19.8773	12.0797	9.28638	10.0367	35.7689	31.7958	34.2992	10.0811	10.9173	9.94787
0.524167	14.5701	15.6565	14.0392	15.4317	16.6934	17.2767	16.0603	19.3952	19.0799	19.3504	19.2958	20.1176	10.9266	10.0847	10.5697	35.1994	32.7976	34.4501	9.99034	11.4466	8.68317
0.525833	15.1665	13.7097	13.8793	14.8437	17.2565	18.3079	14.805	19.4144	17.4005	20.3242	19.985	21.4414	10.5398	10.666	9.91163	35.6469	30.9736	35.1741	12.0705	12.0943	9.80363
0.5275	15.5358	12.5704	14.7308	14.1322	16.056	16.1045	17.4471	18.2603	18.3571	19.3414	20.8438	18.7261	10.362	9.93708	9.91594	34.9698	32.5702	33.1176	11.7164	10.7146	9.44726
0.529167	16.8485	14.1938	14.9937	14.8086	16.1353	16.8639	14.1835	16.8408	19.3611	19.8267	19.4525	18.9551	10.3709	9.79277	11.5342	34.2598	31.0703	34.0832	10.0998	12.1568	8.79189
0.530833	15.273	14.0217	14.3535	15.201	16.4492	16.9447	14.6519	20.0646	19.0723	18.2435	18.7352	20.0794	9.80329	9.18488	10.4327	35.3366	32.1651	34.0553	11.8295	10.9569	9.57005
0.5325	16.1883	13.6165	13.5496	14.6235	16.108	17.818	15.3352	20.3102	18.3936	18.4014	19.3508	19.6703	11.3371	10.2149	10.302	34.941	33.1793	33.2388	9.58632	12.03	9.72161
0.534167	15.4783	15.131	14.7648	14.6582	16.8201	17.6739	15.9379	19.5048	19.2124	18.3433	19.6052	20.1167	9.96207	10.1415	10.5281	37.6603	32.1026	33.9081	9.59176	11.8675	10.2229
0.535833	16.0644	14.3707	14.5426	15.5892	15.3795	18.4399	15.4092	20.259	19.4905	19.3549	20.5965	19.7781	10.9573	10.5527	10.611	35.8546	31.8547	33.4646	11.1517	10.5172	9.23084
0.5375	15.7448	13.0444	13.6409	14.4564	17.1123	18.2404	16.0422	20.4826	18.3786	20.2127	19.7981	18.717	10.2966	10.2692	10.4175	35.9479	33.3618	33.5235	9.86769	11.4851	9.46236
0.539167	16.0622	13.8411	14.0776	14.2337	16.3561	17.7552	15.9937	19.0368	19.0998	19.375	19.0118	20.5696	11.7271	9.89263	10.4136	35.7632	31.5752	33.9386	11.451	11.0823	8.93616
0.540833	16.1561	14.8244	14.1699	15.6007	16.3446	17.3434	16.1831	20.1209	19.8076	20.0893	18.4618	19.99	9.82695	10.2569	11.7517	36.9145	32.9845	33.4837	10.9955	12.3686	9.45076
0.5425	15.4693	13.7572	14.642	15.7889	16.528	16.889	16.3343	21.8627	18.7424	20.5806	19.6675	20.6213	9.92305	9.19245	10.9223	34.9359	32.3987	36.6521	10.3141	11.6334	8.66164
0.544167	15.963	14.8158	15.6238	15.9813	16.4014	17.6439	17.8742	20.1498	19.7255	19.7975	19.783	20.2033	10.6735	9.92452	11.1201	35.8847	31.647	33.0726	10.4518	11.6055	9.84274
0.545833	16.3881	13.2045	14.2977	15.215	16.2088	18.8181	16.7976	19.4598	19.4288	20.3906	20.3351	20.3495	11.0718	9.26251	10.8378	36.7359	33.29	34.8316	12.5246	11.825	9.01502
0.5475	15.2102	14.2389	14.4004	15.6413	16.8677	18.4603	17.0444	19.7807	19.0697	19.2612	19.4467	20.6784	10.6613	9.67357	10.5288	35.846	32.5204	35.0856	11.8901	13.1285	9.96437
0.549167	17.5667	14.3526	14.4445	15.1367	16.288	19.8508	16.4426	19.4699	18.3299	20.0607	19.5277	21.0033	10.8155	10.143	10.8024	36.4516	33.5645	32.2061	10.7413	12.7603	9.6157
0.550833	15.6554	14.5069	15.5127	14.3233	16.7359	17.9227	15.7206	21.4152	19.1663	19.2806	18.8859	21.743	10.884	10.3385	10.5479	36.6671	33.078	34.378	10.8348	12.5282	9.604
0.5525	16.2798	14.6643	15.0088	16.0566	16.2273	18.2526	15.931	18.9608	19.2636	20.417	20.3081	20.1667	10.9119	9.48133	10.3306	35.9048	32.3899	34.5216	11.2449	10.5695	9.71274
0.554167	17.1272	13.6922	15.144	15.3044	16.3339	17.3605	16.2022	19.2415	20.1625	19.382	19.8637	20.9668	10.9613	9.51439	10.4573	35.2203	32.5143	34.4212	10.8596	10.6299	9.59816
0.555833	16.3526	14.7833	14.7365	15.2934	16.3057	18.2261	17.0329	19.6649	20.1571	20.2566	21.0328	21.5619	11.0942	10.1848	10.8382	36.3939	33.2008	34.2157	11.3195	10.9885	10.3638
0.5575	17.1955	13.8908	14.8177	14.4075	16.1369	17.8685	17.4541	20.999	19.1959	19.9431	20.1786	21.8091	10.1388	10.7467	11.4052	35.8968	32.6536	34.4712	10.7084	11.7299	9.11694
0.559167	15.9064	14.8698	13.9315	14.6755	17.8313	17.9884	15.1427	20.4413	18.9523	18.7768	21.0939	20.6206	9.22311	8.98189	11.398	36.5711	31.3743	34.8237	12.7326	11.6047	9.31394
0.560833	16.144	14.5865	14.9277	14.9898	17.1064	19.5449	16.3061	19.1621	18.8179	20.2033	20.5999	21.1464	10.7618	9.69652	11.0797	35.5127	32.3197	33.1907	11.4144	10.982	10.7918
0.5625	16.4596	15.1069	15.1035	15.5925	15.987	17.185	15.9696	19.3511	20.4162	20.3001	21.2228	20.4972	11.2353	10.0752	11.2448	37.849	33.3632	34.5014	11.9569	12.416	10.1947
0.564167	15.7843	15.8582	15.6948	15.3872	16.9691	16.967	16.9394	21.8215	18.8141	19.6298	20.2045	21.0961	10.7836	10.2733	11.2519	35.7016	32.6508	33.524	10.668	10.0367	10.1299
0.565833	15.3686	14.8865	16.1064	16.3278	17.2828	16.6559	16.7377	20.4808	19.3265	19.8964	19.8036	21.351	11.0873	9.1329	10.7447	37.0254	33.4289	36.0269	12.274	12.6735	10.9646
0.5675	16.7216	15.7128	14.5506	16.1619	15.9943	16.826	16.2953	19.6688	19.1151	21.349	19.5845	21.1231	10.5669	9.85651	9.99393	36.3371	33.9757	35.1227	12.2396	12.7531	9.74608
0.569167	17.6081	14.0151	15.2298	16.5856	16.1974	18.314	17.1956	19.8722	20.4383	19.6279	19.9793	20.9289	10.6208	10.7257	12.2645	37.0257	33.4245	35.8329	11.0167	11.7604	10.4945
0.570833	15.5629	12.7725	15.0116	17.1693	19.0319	17.4463	17.6566	19.1498	21.1038	20.7321	18.7909	20.6061	10.4413	10.8111	11.7804	37.4017	33.9119	35.4045	11.2263	12.4993	11.1003
0.5725	17.4325	14.6703	16.2175	15.4954	16.6925	17.9645	17.677	19.4066	21.453	20.3302	20.2891	21.1338	10.5527	10.9459	11.2487	36.9772	33.8165	35.6187	11.2236	11.454	11.3629
0.574167	15.2601	15.3433	13.9204	15.7842	16.9219	18.8833	16.4299	20.0027	19.639	20.1207	21.1882	19.6815	10.186	10.5495	11.3687	34.422	31.8838	35.3383	12.4471	11.4047	9.95754
0.575833	17.1856	15.077	16.2695	17.1577	17.0943	18.7063	17.0857	21.0291	20.2822	20.4832	22.0885	20.6332	11.4995	9.77218	10.814	38.4903	32.6848	35.7075	12.8094	11.7351	10.4073
0.5775	16.5092	15.5158	14.8393	15.8435	16.1939	16.5705	17.2441	18.6305	19.2733	21.8025	21.043	20.3459	10.9757	10.047	12.1514	37.4775	31.7267	36.4639	12.293	12.6144	11.5919
0.579167	16.388	14.4018	15.3779	15.4141	17.3037	16.5669	17.5184	20.4923	20.1241	21.3098	20.1354	20.8906	11.6246	10.0971	11.5743	35.5486	32.9756	34.8521	12.0633	12.4118	11.8965
0.580833	15.7274	14.3952	15.5861	15.5738	17.0369	17.6295	17.0253	21.4469	19.9865	19.7414	20.9221	21.3004	11.5992	10.8262	11.377	38.7046	33.8593	35.3441	11.7165	10.5886	9.9248
0.5825	16.8689	15.5065	16.2836	17.4922	16.5321	19.2065	16.8597	20.0169	20.6455	21.3122	20.4405	21.6401	12.0754	10.1001	10.1668	38.2877	34.9827	36.6869	11.3332	12.2448	9.96614
0.584167	16.9267	14.4052	15.6961	16.826	17.5546	19.2499	18.778	21.267	20.8731	21.422	20.4279	20.3721	12.2814	10.1007	11.2243	38.5734	33.4495	34.0143	12.0184	12.0735	11.0582
0.585833	17.0919	16.3996	15.0169	16.5993	16.5413	18.7158	16.7863	22.9125	19.9239	19.4504	20.5193	20.3314	10.5462	9.67496	11.5192	38.2506	33.2968	36.7495	12.2489	11.2538	12.2701
0.5875	17.8222	14.6612	16.0669	15.9673	17.931	19.8295	17.4311	19.6387	19.1841	20.6745	21.4616	22.1498	10.8734	9.60963	11.2142	38.9547	32.9507	35.7711	11.8238	11.8392	11.3348
0.589167	16.5077	14.3358	15.0812	15.3862	17.2387	19.295	16.9417	20.5732	20.6234	20.4718	20.967	21.5482	11.9954	10.7439	11.6301	37.9841	33.3479	36.8491	11.7516	11.809	9.41717
0.590833	16.6716	14.7617	16.0346	16.4062	17.766	17.5031	17.1346	19.6865	21.2825	20.3598	21.8011	20.695	11.6208	10.2079	12.0759	37.8353	35.0623	35.7116	11.2872	12.1951	10.5667
0.5925	17.3331	15.7378	15.6044	16.4372	17.3743	18.7499	17.1196	20.4398	19.7586	20.2963	21.3006	21.9676	10.7479	10.3479	10.7113	38.359	34.3613	35.7129	12.0631	13.7516	10.5796
0.594167	16.6118	15.2401	16.646	16.4258	16.9564	18.3684	17.9243	20.7147	20.4093	20.2626	21.5789	22.695	11.3575	10.4539	12.0024	38.4864	35.0105	35.5604	11.3891	12.3615	9.92825
0.595833	17.5906	14.3409	14.9091	16.7272	18.6272	17.7783	15.7623	22.2447	21.1572	20.3714	22.6803	21.1385	11.3365	9.82265	12.1511	39.1834	34.984	36.49	11.5888	12.9979	10.5018
0.5975	16.5057	16.0401	14.665	16.9399	16.8309	19.4915	17.8496	21.7461	20.7279	21.7118	21.6234	21.3027	11.5128	10.3652	11.1889	38.9938	33.9139	36.342	11.7522	12.3144	10.2454
0.599167	16.3869	15.2339	15.741	15.624	18.4647	19.6759	19.2141	20.0815	21.7012	21.8006	21.3055	22.1344	11.1139	9.98633	10.8311	38.7516	34.9264	35.1212	11.1616	11.3832	11.1495
0.600833	18.6627	16.4206	15.9449	16.501	16.9995	18.4503	17.765	20.9068	21.7883	21.4358	20.2978	22.1272	12.0464	10.5556	11.7064	38.1502	35.3956	37.4773	11.7709	13.6775	10.4414
0.6025	16.4772	15.5633	16.4083	16.2684	17.797	20.2776	16.4115	21.5483	20.8243	22.5047	20.4517	22.4211	11.4019	10.4233	11.2937	37.5052	35.0095	36.1266	14.4364	11.76	11.0999
0.604167	16.8297	14.7599	15.4718	16.1178	18.3084	20.3224	16.7224	23.0236	21.5295	21.0957	22.7214	22.0642	12.2581	10.306	10.7975	39.4408	34.7061	37.8036	11.0278	12.7979	11.2023
0.605833	17.1136	16.0085	17.2993	16.7232	18.736	19.0922	17.5581	21.7252	21.7105	21.9005	21.1343	22.5674	13.0473	10.3313	12.5333	38.2515	33.6882	36.8214	11.7495	12.3855	9.28655
0.6075	16.7774	16.0538	15.9322	16.4588	17.918	21.2959	17.2126	21.1771	21.0823	20.3893	21.1457	22.6392	12.6655	10.8052	11.3562	38.3845	35.7491	36.7811	11.4417	12.0312	12.3793
0.609167	17.3035	15.9375	15.1729	16.7157	17.8059	19.9152	18.1718	20.508	20.0109	20.8952	22.4049	20.9802	12.2925	9.92271	11.324	38.6992	33.1951	37.6267	12.2674	11.7714	11.1337
0.610833	17.8528	17.0661	15.8381	16.8444	16.9962	18.9321	17.7179	20.6196	20.6522	21.1548	22.1252	22.383	11.0226	10.4775	12.3398	38.9039	35.0549	36.1307	13.7471	12.6363	10.9293
0.6125	18.5411	16.0026	16.2836	15.7396	16.88	19.0271	17.6634	21.9973	20.5722	21.7371	22.4005	23.1533	12.7821	11.2833	11.9589	38.5899	36.9509	36.3221	10.3631	13.627	10.7607
0.614167	17.9237	16.5698	16.2841	17.2146	17.8558	18.4886	17.9889	22.6819	21.1278	23.3854	21.1651	21.8698	11.2834	9.52676	11.8008	38.9434	34.5506	36.773	12.5637	14	11.2469
0.615833	17.9557	15.5098	18.2829	17.7588	17.3079	18.4102	18.837	20.888	21.8032	20.5021	22.1803	22.7957	11.0922	11.1993	12.8388	38.3335	34.161	36.5502	11.8735	12.2669	11.4849
0.6175	16.6901	15.7761	16.0144	17.3484	18.496	19.3012	17.2925	21.6758	20.118	21.9767	22.117	23.5919	11.5475	11.4037	12.2793	38.6408	34.9434	35.9454	11.8244	13.4467	11.0019
0.619167	18.293	15.6385	15.8577	16.7735	18.195	19.7899	17.4024	19.6643	22.3569	22.7592	22.1545	22.6276	11.3851	10.0337	11.5062	37.4404	34.219	36.8268	12.0133	12.7188	10.487
0.620833	17.9339	15.9987	16.2132	17.5695	17.7985	18.9446	18.0226	20.7188	20.5923	21.5498	21.9248	23.3575	12.3238	11.0774	12.0399	37.9762	33.8713	36.3948	11.4519	12.7066	10.1839
0.6225	17.3206	16.9176	16.5035	16.0538	18.2894	19.2448	18.5574	22.3123	20.9304	22.1532	22.6087	22.0368	12.4647	10.5225	11.7362	39.1714	35.8062	37.5534	13.1575	12.9198	10.7015
0.624167	17.1616	16.4958	17.5833	17.8906	18.2122	20.7354	18.2578	20.2944	21.3868	21.0074	20.771	21.7983	11.5561	11.4868	13.1187	39.2823	35.6227	38.0117	11.841	11.7328	10.8839
0.625833	17.7577	16.4861	16.6364	16.58	18.2032	19.3161	20.2595	21.1702	21.344	22.4331	22.2697	22.0696	12.2032	10.9215	12.0347	40.2029	37.2525	38.9592	10.813	12.4633	11.9035
0.6275	17.4981	16.8394	17.8675	17.1507	17.8417	19.3122	19.058	18.9812	21.3851	22.4695	22.3965	22.576	12.274	11.086	11.2232	39.4525	35.4798	38.7203	12.9544	12.7324	11.1435
0.629167	17.6236	17.3695	17.1501	17.4628	19.5955	18.4219	18.9642	22.8875	20.5934	21.3726	21.2221	22.5624	12.3482	10.2088	12.2084	38.3909	37.272	36.8791	12.3174	12.9088	10.0871
0.630833	16.567	15.595	16.2653	15.3268	19.0388	18.0222	18.6487	22.4244	21.9316	22.0752	22.5356	22.8643	12.5747	10.6737	11.0079	38.2709	36.2651	37.7931	11.92	12.1758	10.6925
0.6325	17.3693	15.8831	16.9758	16.4094	18.9599	19.1581	19.5544	19.9707	21.1676	21.3473	22.9348	22.3294	12.1531	12.2544	12.3219	40.2205	36.5369	37.7899	12.0263	12.7974	11.4544
0.634167	17.5076	16.8597	17.0178	16.7608	19.1937	21.0553	18.6788	21.9531	20.8912	20.8864	22.9094	22.1364	12.5801	12.0706	12.5157	38.2131	36.13	36.4481	11.0603	13.2036	10.5025
0.635833	17.5399	15.7536	15.6338	18.5867	19.1025	21.1858	18.8141	20.7164	21.2313	21.8707	22.3355	23.1381	12.1765	10.7518	12.8376	39.6041	35.4929	36.2373	11.7782	13.1189	11.3707
0.6375	17.3179	17.0922	16.7729	17.3957	19.6526	20.9006	18.0798	22.6246	21.3814	22.2997	20.7946	24.1837	13.4604	10.8443	13.007	40.294	34.5474	38.7728	12.401	11.6803	12.0338
0.639167	18.0346	17.0736	17.1041	17.6463	18.0742	20.9522	18.3754	22.4768	22.6891	22.4286	21.2747	23.8207	12.1813	11.1639	12.8667	40.4054	35.4814	36.8419	12.0088	13.3653	11.2074
0.640833	17.4208	17.1689	16.085	17.7484	18.7198	20.3834	18.7873	21.334	21.4005	21.2649	22.5021	22.1925	12.0978	11.1096	12.6897	37.4918	35.4453	37.1544	13.203	13.3719	11.1752
0.6425	17.3469	15.7103	16.0523	18.706	19.9014	20.2061	18.563	21.9301	21.1681	22.2583	21.9357	22.5258	11.3599	11.4356	12.9237	40.226	35.346	36.4946	12.8094	12.7135	12.3157
0.644167	18.8388	17.4554	16.7183	18.7205	19.3943	18.8981	18.5335	24.5053	20.3041	22.1958	21.0351	22.405	11.9944	10.9722	12.1988	39.5427	36.5512	37.4132	11.8159	13.0894	11.1323
0.645833	17.485	15.7735	15.7423	16.8922	19.0099	20.4933	17.2696	21.7007	22.2003	22.3077	22.3606	22.9172	11.709	11.0695	13.1856	41.1759	37.0173	37.9322	11.9994	13.5209	10.8038
0.6475	17.9416	16.0983	17.0875	17.0742	19.3234	19.8046	18.2171	22.2403	21.5688	22.8124	22.1702	23.5306	12.6003	10.5929	12.285	41.0062	36.3204	37.6587	12.7764	12.421	12.2059
0.649167	18.3604	16.6178	16.9105	17.8511	19.1849	19.5086	19.4915	24.0494	22.4961	22.3125	23.3091	23.2825	12.0603	10.889	12.1864	40.3884	36.1425	37.9358	11.1331	12.6772	10.2276
0.650833	18.1674	16.7959	16.8008	18.3354	18.8636	20.6403	19.8466	19.6115	22.7109	23.7367	22.2079	23.8582	13.0568	10.9374	12.9432	40.0689	36.0133	38.2979	11.7978	12.8713	12.5967
0.6525	18.9602	15.4152	17.5141	17.1192	19.4092	19.4356	18.8105	23.2721	22.9704	23.5461	23.375	24.0215	12.2987	8.91022	12.6906	39.2275	35.9563	39.648	12.4271	12.921	12.1837
0.654167	17.514	16.8719	16.0016	17.2569	19.1227	21.2376	18.5002	22.5418	21.8186	23.195	22.4298	23.4731	13.2021	10.766	11.7779	39.0789	35.7519	37.1803	12.1883	13.8977	11.5811
0.655833	18.5157	16.3005	16.7584	17.7888	18.2689	21.4515	18.2827	21.7702	22.6847	22.2039	22.4005	21.9729	13.8926	10.7174	12.0676	38.8999	35.7804	38.6362	13.5272	12.5575	11.6417
0.6575	18.5569	14.9715	17.2864	16.7829	19.0707	20.9668	18.2175	20.7794	22.21	21.5958	23.5791	23.1857	11.4568	11.1962	12.2838	39.6217	38.2085	38.6891	12.4886	14.0675	11.0389
0.659167	18.4293	16.1067	17.3483	17.0508	19.3475	21.9354	18.1924	22.9523	21.4088	23.4317	23.3184	23.1502	12.7198	11.2023	12.6087	39.9899	36.1921	38.8306	13.6802	14.6202	12.8234
0.660833	18.7709	16.2371	16.9704	16.5626	18.1716	20.9411	19.9759	23.7342	22.1766	22.9605	23.0801	23.4729	12.9915	10.674	12.4703	38.104	36.3243	36.7721	12.917	14.2741	12.3185
0.6625	18.8622	17.6647	16.3945	16.6365	18.5407	20.3377	19.8911	22.6029	21.5511	23.5161	22.8386	23.3078	12.2466	10.915	11.4664	40.1507	37.2262	38.2732	12.5373	13.1286	11.4195
0.664167	18.8533	16.3071	16.6012	16.8733	19.5142	21.4612	19.6604	25.2124	22.7678	22.8336	22.7438	23.724	12.5194	10.7595	13.0057	38.5012	35.5788	38.7533	12.5326	12.7489	11.8204
0.665833	17.1332	17.3775	16.8461	16.7312	19.3704	22.1861	19.5634	21.2795	21.5098	24.244	23.2673	24.1652	13.5957	11.5514	13.0781	39.8184	37.9595	40.0237	11.4948	12.9525	12.1545
0.6675	19.1891	17.7184	17.0973	17.2967	18.427	19.325	19.9593	21.8921	22.2174	23.0995	23.7333	23.6271	13.0265	11.8784	11.9842	40.4987	37.2351	39.3138	11.3656	14.5264	11.4845
0.669167	18.4134	18.44	15.6229	17.5981	21.047	20.5859	18.9216	22.5551	22.4973	23.1675	23.199	23.3781	11.5392	11.5086	11.9757	40.6064	37.8546	37.5659	13.4945	12.4881	12.5894
0.670833	17.9191	17.666	17.9201	18.0951	19.8646	20.3701	19.2037	23.9044	21.7428	25.0352	22.3986	23.722	12.4102	12.1255	11.9391	40.4842	36.8619	39.6804	12.6125	16.1731	11.8823
0.6725	18.6649	17.2813	17.4348	18.3274	20.4933	21.2679	18.8034	21.285	22.0909	23.0246	23.4982	23.8315	12.7415	11.7438	13.2187	40.6743	37.8096	37.8889	12.6698	13.8315	11.5797
0.674167	18.5636	16.9154	16.5666	17.3962	20.384	20.5008	19.9022	22.9474	23.5101	22.3427	23.3002	22.6551	12.3832	10.8126	12.7239	41.2266	36.1564	39.1441	11.8869	15.0881	12.1831
0.675833	17.8383	16.2237	17.4629	19.1099	19.6149	21.6919	18.0301	22.3101	23.1847	23.4948	24.0515	23.1999	13.0107	12.2122	12.324	40.3401	36.4273	39.4299	11.9379	13.6762	12.4848
0.6775	18.0923	15.6763	18.0784	17.1756	21.1697	21.0224	18.9833	22.4777	25.383	22.8014	23.0351	23.3075	12.9846	9.89873	12.8544	41.0432	37.2901	40.7145	11.6512	13.1892	11.862
0.679167	18.3924	16.9814	17.4822	17.9436	17.9419	20.0212	19.1811	23.4733	22.2095	23.2542	23.6449	22.8414	12.1243	11.3331	13.0369	41.3657	37.5553	37.9406	12.353	12.986	11.644
0.680833	18.421	15.4678	16.1022	16.4384	20.047	21.1268	20.7609	23.5572	23.2403	24.6284	23.3912	24.1584	11.5185	11.1834	12.0442	41.7183	38.6401	38.0842	12.7703	13.5306	11.2365
0.6825	18.672	17.4683	17.6204	18.1712	20.0738	20.9511	20.7829	24.1084	22.3301	21.6096	23.4485	23.2172	12.7833	12.4346	13.3024	38.7077	36.2075	39.5895	12.634	13.4442	11.0764
0.684167	17.9392	17.3692	18.4883	16.9638	19.8239	21.2018	17.8405	23.1702	23.8432	23.9865	23.6514	24.022	12.8807	12.494	13.2787	41.471	39.3066	40.0559	11.9347	14.5972	10.5938
0.685833	19.1783	16.1723	16.6586	19.649	20.0544	20.3448	19.9358	23.4615	22.6626	23.1495	23.4467	23.1455	12.0708	11.429	12.1803	41.5105	35.5469	38.6675	13.7005	14.4973	12.6542
0.6875	18.5928	17.7721	16.9838	16.9378	19.3392	21.0204	19.2174	25.04	23.2655	22.5863	23.0735	24.7171	12.2012	11.2381	14.0508	40.1714	36.4157	40.5601	12.6434	12.4881	13.1024
0.689167	19.0261	16.8769	17.1098	18.2009	19.7236	20.2454	20.4874	22.9101	23.5973	26.0475	24.2298	23.7417	12.5037	11.8623	12.4256	40.1374	39.8111	38.1636	12.2238	13.4284	12.4205
0.690833	19.6343	18.4812	17.3058	17.8691	21.8093	20.045	20.0982	24.5446	23.3803	24.2584	24.0142	24.0785	12.2527	11.6754	12.565	41.0607	37.584	40.0365	12.8068	13.435	12.0739
0.6925	18.8346	18.5144	17.6041	17.192	19.0407	23.124	20.462	23.8556	23.752	22.591	23.701	24.8089	12.9074	11.8841	13.3261	40.0046	38.5402	40.6505	12.5624	13.6852	12.5988
0.694167	18.9534	17.4281	17.3021	17.4222	19.1933	22.5529	20.4477	23.8774	23.4589	23.2022	24.9002	24.8783	13.0118	12.0958	13.2092	41.973	38.2911	40.199	12.3175	13.9913	12.5777
0.695833	18.4165	18.2142	18.4351	17.5993	19.7676	19.0721	19.854	22.7569	22.8479	24.8441	24.2465	23.1008	12.9089	11.1919	13.0555	42.4743	38.0528	41.6003	12.9534	13.9024	10.9497
0.6975	19.0137	18.1812	17.7858	18.7043	19.9685	21.2595	19.097	23.4531	23.6556	24.8259	24.3311	24.7832	13.0381	11.7365	13.4562	43.0708	38.7018	39.772	12.6728	13.1635	11.6338
0.699167	19.716	17.4578	17.9547	19.7003	20.5221	21.9929	20.1311	23.1877	20.9569	23.8499	25.2309	24.5498	13.6168	11.7661	12.5784	40.7497	37.6979	39.9635	13.0343	13.9098	12.6093
0.700833	20.2958	17.2391	19.6266	18.1597	20.6113	22.1022	18.8328	24.2645	23.1567	23.2141	23.0394	25.0239	13.535	13.3827	13.5501	41.3932	37.8989	40.6262	13.5292	12.5663	12.8481
0.7025	19.8874	18.8838	18.0378	18.6786	21.1496	22.0081	19.5104	24.0995	22.8796	22.9124	23.7433	25.361	12.7935	12.139	13.534	43.1265	39.1302	39.7021	14.692	12.7758	11.7532
0.704167	18.8637	18.244	18.6732	18.5383	20.5455	21.4587	19.8096	24.1076	23.7194	25.8122	23.7783	24.8459	13.0483	11.5409	13.6753	43.1637	36.8821	41.7684	13.3801	14.7527	12.5797
0.705833	20.361	17.9033	17.3546	17.5815	19.8707	21.7759	20.9098	25.3024	21.9072	23.376	23.1684	24.4373	13.2095	11.1388	12.8476	40.915	38.5164	39.2705	12.9812	15.5919	11.9861
0.7075	19.4607	18.3656	17.3891	18.4044	20.5532	22.0247	18.3891	25.2833	24.7787	24.2959	23.8018	24.1205	12.5546	12.4216	13.8763	42.2682	39.7973	38.2849	14.353	14.1121	12.926
0.709167	19.6876	18.3497	18.498	19.6309	20.6637	20.4944	21.0872	24.9235	25.0617	24.5909	24.7575	25.2059	14.2877	11.1517	13.4395	41.7683	37.8245	40.0085	14.1341	13.0717	13.9659
0.710833	19.4863	16.1874	17.9883	19.076	20.4903	21.1326	20.6608	23.3746	24.7053	23.3107	24.2325	24.0364	12.6863	11.5936	12.9625	40.9009	40.8469	40.2237	14.1487	14.2053	11.6875
0.7125	19.1166	17.2558	17.0537	18.3304	20.2467	21.6696	19.8091	22.7639	22.7216	23.9405	24.6948	25.1622	13.0893	12.4002	12.8902	41.7494	38.5066	38.0164	12.1909	14.6932	13.148
0.714167	19.5624	17.7986	16.6578	18.8074	20.3497	21.7134	19.879	24.8948	23.97	23.7821	24.1914	25.5802	12.7725	12.0927	13.6306	43.3831	38.382	41.0207	11.6659	14.5525	11.7039
0.715833	19.7998	19.5255	17.2144	19.309	19.0081	21.3761	19.9909	24.4665	23.7778	23.7592	23.588	25.0576	13.5318	11.589	13.9862	41.3656	37.9967	40.7661	13.3819	14.5024	12.922
0.7175	19.5502	16.1787	17.6717	19.1137	20.768	21.2045	20.4503	24.6777	24.1613	23.0831	23.6858	24.9905	14.4191	12.3317	14.0014	41.4655	37.9116	41.0808	14.1037	14.4053	13.4726
0.719167	18.9163	18.2564	19.4224	19.6902	21.3332	23.0065	19.8549	24.3426	24.9321	25.1711	24.3863	23.7047	12.8665	12.4663	13.0036	42.2332	38.9165	41.5867	12.3636	13.7801	11.9128
0.720833	18.7529	18.519	18.4356	18.6686	21.2481	22.2358	21.1983	24.9154	21.715	25.6116	24.7657	25.1815	12.9636	13.2621	12.8287	42.8397	39.2355	40.4358	12.2217	15.0493	12.5236
0.7225	19.441	17.4645	20.0139	19.5924	20.8108	22.6268	19.4585	23.8879	23.9666	24.3806	24.5265	24.9391	13.9159	12.4516	12.7728	42.3926	40.2033	40.3864	13.1542	14.3454	11.4502
0.724167	19.9213	19.1526	18.558	19.5661	20.4915	20.6042	20.1505	23.8492	23.9659	24.291	23.5729	25.0221	13.8363	11.5496	13.9321	43.1885	37.9714	40.7294	13.7639	13.7623	12.3635
0.725833	19.8493	19.328	18.8286	18.3588	19.5288	20.7152	20.1794	25.4334	24.6547	25.0051	24.9946	24.0437	12.6354	11.8425	13.5659	43.2709	38.0528	41.1489	13.7696	13.2137	12.7183
0.7275	19.5252	17.6919	17.4939	19.2653	20.2626	22.5824	22.5173	25.8256	23.4357	23.4104	23.9385	24.3937	14.3923	12.2792	13.8422	42.5352	39.5306	40.6937	13.9057	14.8562	12.3083
0.729167	19.7283	18.6408	18.2553	18.9109	19.5175	23.6901	20.2733	24.8757	23.3629	25.1248	24.6558	25.3183	13.0521	12.0853	13.8248	43.0242	38.6396	40.7838	13.1512	15.3959	13.3094
0.730833	19.6532	18.4698	17.4561	19.6622	19.9009	23.0272	21.4062	24.8614	24.993	25.3141	24.9363	26.1616	13.8564	11.1129	14.3494	41.8693	38.8436	41.2505	14.0274	14.8377	13.2006
0.7325	21.5055	18.3083	19.3136	18.8587	20.835	22.3466	20.7326	22.4381	24.7234	25.3343	25.091	25.0077	13.2197	12.7091	13.434	43.126	39.8627	40.3215	13.3781	14.211	14.439
0.734167	20.0292	17.5009	18.2669	18.0574	21.3038	23.3423	20.0095	23.5469	24.2141	23.9157	24.0341	25.8862	13.4858	12.9123	13.1572	41.7348	39.6061	40.8243	13.1383	13.4247	12.2561
0.735833	21.6609	17.959	16.7944	18.8699	21.6437	22.3291	20.6729	23.4621	22.315	25.5782	25.6475	25.7937	14.1611	12.4573	14.3169	44.8918	37.9934	42.0329	13.3202	15.9109	13.6915
0.7375	19.7133	19.9194	17.992	18.666	19.8407	24.0463	21.7747	24.1531	23.063	25.2366	24.4847	26.0536	13.5535	12.1844	12.1287	42.8703	39.3666	42.5565	13.8048	13.5307	12.6952
0.739167	20.2089	19.4127	19.4111	18.8464	20.8579	22.2133	21.3516	26.034	24.238	25.9643	25.6906	25.0603	13.1119	12.4879	13.726	44.3151	40.0848	40.2174	13.6114	12.288	13.4847
0.740833	20.6276	17.6025	17.5058	18.8923	22.329	19.9181	21.1283	23.9109	24.6597	23.6621	25.7713	25.2746	13.9756	12.0623	14.7614	42.1343	39.3728	43.3238	13.5268	14.6687	12.496
0.7425	20.5513	17.5301	18.3953	18.9494	20.8239	21.3328	20.924	25.4115	25.7279	24.7659	27.2964	26.7264	14.4146	12.6623	13.9728	42.9693	40.8374	41.1467	14.4802	14.1389	13.2161
0.744167	21.0561	18.4493	18.8735	19.63	21.1046	22.4111	20.0819	24.376	24.7525	26.6172	25.3232	26.4127	14.6422	12.2448	12.8857	42.4379	39.731	41.4479	15.1259	15.2075	12.6459
0.745833	20.4069	18.5902	18.6978	19.0155	21.6544	24.6285	21.1796	26.3243	25.5613	24.8064	24.7112	25.2892	14.0722	13.3543	13.314	44.2338	39.6761	41.6306	13.6239	14.1044	13.9264
0.7475	19.5331	18.8561	18.8256	20.3835	20.8906	22.0984	19.9983	23.9803	24.4792	25.1881	25.748	24.6628	13.2522	12.2897	13.8218	42.7784	38.0478	39.9949	12.5319	15.4319	12.9302
0.749167	20.7005	18.6873	19.2879	19.4667	20.3287	22.3905	20.9634	26.0436	24.1251	25.3789	26.0689	25.1902	14.228	12.3962	13.9139	42.7532	39.4629	41.3473	14.2084	14.2659	12.0821
0.750833	20.8464	19.2549	18.3743	19.354	21.0314	23.7446	19.4317	25.3803	24.3476	24.1919	24.9483	26.2272	12.8257	13.7438	11.6702	43.5637	38.0597	40.9898	12.7134	15.1656	12.4869
0.7525	19.5451	18.539	19.1225	20.1044	21.483	23.0272	22.4655	26.4211	24.3691	23.9158	24.7219	26.3418	13.5245	12.385	13.4598	44.3252	40.8177	41.3431	14.7693	14.254	13.2874
0.754167	19.8499	18.3726	18.1088	20.9383	21.5531	22.0419	21.7891	23.4645	25.3285	26.6344	24.838	27.2833	14.3571	12.4764	13.6092	41.9574	40.5547	42.7436	13.3118	14.6743	13.0535
0.755833	20.0307	18.645	19.1569	18.4085	21.2845	22.7214	22.8207	25.562	25.2855	23.0608	25.2628	25.4781	14.1223	12.1221	13.0634	44.3998	39.9224	41.4474	13.4136	14.8656	12.4058
0.7575	19.8614	18.4804	19.7873	20.179	20.4487	24.3934	21.7563	23.3553	25.1223	26.0075	24.3841	25.4507	12.917	13.1952	13.4308	44.5681	40.8041	41.2778	13.6801	15.5027	13.0611
0.759167	20.9626	18.4166	19.05	19.6202	21.2682	22.3239	22.6229	23.5694	24.5194	26.0691	26.1882	25.4657	13.5303	12.4586	14.8622	44.2135	40.8427	41.805	12.6801	15.096	13.6872
0.760833	20.077	18.1851	19.8436	19.4208	20.1442	22.9546	21.8022	26.8559	25.3038	24.3236	25.5553	25.3039	13.7577	12.3679	13.0969	43.857	40.7404	42.2642	14.0428	12.8229	13.9737
0.7625	21.3723	18.0058	18.9466	20.1717	20.5401	23.4871	21.9163	26.0481	25.7607	24.1276	24.6148	25.2719	14.6255	12.5944	13.3668	43.7686	40.5097	41.4216	14.0313	14.8199	12.7102
0.764167	20.5752	19.3721	19.039	20.1456	22.059	23.1105	22.1105	26.0199	26.1831	24.9258	25.5226	25.4566	13.0689	12.9038	14.0521	43.8054	40.8875	42.3696	12.8311	15.8777	13.4117
0.765833	19.9763	18.3711	18.6585	20.685	20.115	24.0601	22.161	26.0063	23.6499	25.3107	25.1632	25.7891	13.4954	13.6057	13.9941	44.4454	40.5787	41.6776	14.0292	14.9931	13.5937
0.7675	20.4324	19.3821	19.4694	20.2569	20.9825	23.32	21.1479	26.6012	25.3323	25.1767	24.4974	26.7771	13.9483	13.5252	14.0333	45.9917	41.2645	43.6857	15.0208	14.9413	12.262
0.769167	20.0369	19.6045	20.0028	20.1741	20.5936	22.779	21.29	25.3725	22.5542	23.8546	25.9525	25.4063	14.6573	13.0732	13.5655	44.32	40.2009	42.3591	13.6517	14.5687	11.6288
0.770833	19.9359	19.8528	18.6011	20.292	21.1259	23.7234	21.7005	24.9472	24.1539	24.5305	26.5904	27.2024	14.9284	12.3786	14.6085	44.868	39.943	43.0206	13.18	15.5039	13.0427
0.7725	20.9262	17.6936	19.1614	19.5479	22.2659	23.4057	21.9708	24.9189	23.9375	25.4209	26.5227	25.2243	13.5351	13.8532	13.6697	43.8644	40.2175	42.8628	13.1967	14.7259	12.9467
0.774167	19.6863	19.4689	18.6597	19.2421	21.1378	23.09	22.5723	25.6235	24.5503	25.3502	26.5946	26.6401	13.0537	12.9201	13.7684	44.7791	40.3612	42.4095	14.242	14.048	13.243
0.775833	21.6406	18.5597	19.0962	19.1498	22.7569	23.2316	21.0369	27.9449	25.752	26.5077	25.328	27.6042	12.7307	13.6915	12.9898	43.563	40.5712	42.6118	14.5231	14.7509	13.4322
0.7775	21.7236	18.2719	17.3894	19.6113	23.3924	23.3004	20.6114	27.5954	25.618	24.9509	26.926	27.6276	13.5678	14.8699	15.4903	44.1962	40.2234	42.2513	13.0867	15.076	12.603
0.779167	20.9792	20.0092	18.3724	18.871	22.4568	23.0577	21.9194	25.1979	25.2887	26.2926	23.7542	24.1735	12.7413	12.9683	14.06	44.9572	40.4052	41.3267	14.0421	14.9745	13.4266
0.780833	20.2297	19.928	19.3576	19.6388	22.2652	23.3323	21.9074	24.6112	25.6781	25.9335	25.4417	26.0092	13.7027	12.4793	14.5617	42.7299	40.5894	42.5801	15.9749	13.8465	13.0556
0.7825	21.2219	19.8744	18.9009	19.6037	22.032	23.6574	21.5764	25.6804	26.2668	24.6872	25.8838	27.6933	13.1853	13.5705	14.0517	43.7417	41.2708	42.6092	13.8681	15.1943	14.3224
0.784167	20.7511	19.068	19.4638	20.399	20.8177	24.2746	21.2519	26.7293	24.0694	24.2128	25.4073	26.9691	15.0386	13.5655	14.6707	44.097	39.527	42.8401	14.4752	16.0336	13.0651
0.785833	20.4534	19.0546	19.2736	20.3417	20.7643	24.2576	22.033	25.8382	26.5574	25.1225	26.233	24.6934	13.3553	12.9872	13.9617	46.1393	41.3274	42.7146	13.1102	15.3185	13.4866
0.7875	20.027	18.6823	18.9258	19.1155	21.7597	22.6319	22.0807	27.0617	24.9604	26.5281	27.9367	25.8445	13.6494	13.3683	13.6614	45.6721	40.2109	42.7509	15.4977	15.1624	14.0472
0.789167	21.0778	18.3871	18.9314	20.7768	23.1302	23.0065	22.5302	26.5072	24.653	25.3958	27.0954	25.7061	14.0276	12.9064	14.5822	44.698	41.2116	43.0048	14.9293	15.5364	12.9299
0.790833	20.6608	19.6439	19.395	19.4362	22.064	23.7091	21.4939	24.1456	24.8471	25.8619	25.0392	25.42	12.8765	13.6339	12.6909	46.2265	41.5504	42.99	13.435	15.7273	13.8455
0.7925	21.3672	19.6939	18.6584	19.0182	21.7585	24.8673	23.3891	25.4987	26.0426	25.7165	26.0918	25.152	13.8064	12.8868	14.1884	45.1689	42.1193	42.5431	13.6952	14.5541	12.5499
0.794167	21.0294	19.4088	19.683	20.3112	21.4094	24.7974	22.1925	25.0937	26.7419	25.6678	26.4723	26.8606	13.18	13.4978	14.0645	46.1256	41.6257	41.4547	13.178	17.385	14.1353
0.795833	21.2492	19.6554	19.2249	18.4556	20.8079	22.3886	23.0021	27.9811	23.8155	26.0796	25.7932	27.9482	14.7012	12.759	12.8927	44.4303	41.7674	43.7786	14.4308	15.2131	13.8382
0.7975	20.4273	19.9109	18.7933	19.9993	22.1225	24.5932	21.5582	26.304	22.672	25.4267	26.9156	26.5379	14.833	13.2623	14.8392	44.0916	41.3678	42.5844	14.136	14.0973	13.2366
0.799167	20.8702	18.8873	18.9297	19.4548	24.2567	24.5362	22.1889	25.9724	26.0322	25.837	27.1971	26.9658	14.2621	12.962	14.4142	45.6418	41.3344	41.9867	14.2267	15.0606	13.6452
0.800833	21.6188	20.5176	20.6708	20.3948	21.8792	22.596	23.818	26.25	24.3734	26.2589	26.2928	26.9727	13.4501	13.3462	14.9473	43.4532	42.0123	41.6216	15.4843	16.2624	13.8017
0.8025	20.8068	21.0313	20.5937	21.0248	23.3092	23.65	21.1071	25.1066	26.1236	24.8428	27.1753	27.0733	15.0248	13.7263	14.5464	44.3372	42.8763	44.0908	13.5586	16.6509	13.1038
0.804167	20.9835	20.7964	19.7926	19.8231	21.8155	24.8992	22.6616	26.1065	25.067	25.5916	27.5647	26.393	14.5161	13.8501	14.9724	45.2572	41.2927	44.4912	14.1411	16.0931	12.8148
0.805833	21.2377	18.8747	20.0116	20.2769	21.4584	23.4379	21.8584	26.1122	25.741	24.906	27.8889	27.8149	14.8389	15.017	13.1608	44.7763	43.0521	43.1437	14.5092	15.4442	13.6546
0.8075	22.3797	19.5682	19.3178	20.5423	23.4637	24.6991	22.7671	24.6606	24.3553	25.159	26.652	26.8212	14.4654	12.409	15.0288	45.1511	42.0014	42.9494	14.1986	15.157	14.1491
0.809167	21.2644	19.6799	20.3126	19.8967	23.2156	23.3826	21.891	25.2696	26.2489	28.1221	27.0305	26.6399	14.2598	14.3453	14.4799	45.3952	43.4022	43.2106	14.3311	15.4785	13.4041
0.810833	19.8823	18.46	20.1456	20.1832	22.4292	23.043	22.5958	27.5329	25.8469	26.8216	27.8328	28.3658	14.6546	12.6988	15.3214	45.6988	41.9785	40.9695	14.3803	15.6728	13.4633
0.8125	21.465	18.6083	20.1848	20.0811	22.2712	24.6983	22.4352	26.7777	26.0436	26.7496	25.7464	27.8245	14.7674	13.8875	14.1701	44.6458	41.1197	46.3376	15.6616	15.7808	14.0167
0.814167	22.4277	19.3964	18.963	21.3091	23.1502	23.9276	22.1949	27.1969	27.1171	27.7212	26.8532	27.9756	14.3154	13.9961	14.3048	44.6928	41.4616	44.6895	15.1074	15.881	13.7013
0.815833	21.589	18.8951	19.9997	21.1987	22.6582	24.4913	22.3032	26.1073	25.7735	25.7941	27.1313	27.5073	14.7574	14.4694	14.6537	44.7343	43.7376	43.9447	15.0476	15.8458	14.0353
0.8175	21.6373	19.9522	19.6572	20.0651	25.1562	23.3667	23.2692	26.1888	26.2942	26.5531	26.6122	26.8698	14.1027	12.7553	14.6252	45.6067	42.0475	43.4722	14.658	16.9059	15.2037
0.819167	22.0203	20.4218	20.5029	20.0668	21.9703	23.7695	22.305	28.3233	24.2558	25.3195	27.3905	27.3482	16.0487	13.5196	14.8313	46.2885	41.9868	44.0097	13.8644	15.6679	15.5892
0.820833	21.3328	20.3934	18.8703	20.0214	22.6962	23.9376	21.6826	26.9083	27.1471	26.0984	26.7755	27.1896	13.6581	13.791	14.2769	46.1673	41.8439	44.8739	13.1131	16.0941	14.9213
0.8225	21.9364	19.3783	20.0313	20.7096	22.3826	23.0913	23.1221	27.4587	27.0508	26.3617	26.7076	26.7689	15.0553	15.0289	15.3608	45.322	43.7219	43.5346	13.9276	15.4109	14.6095
0.824167	21.7659	20.0009	20.5449	20.0507	22.606	23.4819	21.456	27.4962	24.7119	25.877	27.0917	26.5532	15.0163	14.5001	14.3705	46.0074	43.608	43.5937	13.4802	15.367	14.506
0.825833	22.1522	20.255	18.9377	21.2923	23.1174	22.9955	22.5958	26.061	26.3517	27.0487	26.631	27.682	14.1409	14.6409	15.6827	45.8537	41.1903	43.014	13.7579	14.9723	13.2833
0.8275	21.7604	19.7918	20.221	19.8265	23.9239	25.5541	22.6321	25.7819	27.1357	26.7581	28.1174	26.9247	14.8161	14.4567	15.1328	45.1446	41.0946	42.738	14.2827	17.1345	13.5013
0.829167	22.3622	19.4833	19.7115	20.2116	22.496	24.6498	23.3475	27.4618	26.2363	25.8962	27.7227	26.5919	13.7057	12.6235	15.6778	46.8303	41.8441	44.4946	14.4547	16.1726	13.9233
0.830833	22.1199	20.1351	20.2123	19.8455	21.2742	25.3791	22.9603	27.5136	26.8818	27.7646	27.6725	27.4814	14.2277	13.3874	15.2127	46.1057	40.9264	42.176	13.8186	15.5839	13.9493
0.8325	21.5156	19.3685	20.369	20.5043	22.8719	24.3812	23.5474	26.733	25.2414	26.2648	25.9295	26.4073	16.1179	14.1589	14.8779	45.037	41.8619	45.5326	15.7991	16.7975	13.4515
0.834167	21.8132	21.9402	20.4893	21.2187	21.2694	25.059	22.2706	28.8891	27.0585	26.8806	26.4777	25.4183	14.1044	13.5809	15.3548	45.1382	42.8541	42.6785	16.8263	16.4986	14.1803
0.835833	22.3059	19.2009	19.4246	22.1622	23.2542	24.2539	23.29	27.2759	27.2904	27.7615	26.7264	27.0389	14.7731	14.1513	14.4706	45.2794	42.0262	43.7016	13.8602	15.7372	14.8545
0.8375	20.7012	18.6406	19.8093	20.2667	22.5671	22.1275	22.3226	27.7595	26.8343	27.2175	27.1655	27.7441	14.0544	13.2643	14.5879	46.9391	42.1017	45.5331	15.2415	17.5528	14.9111
0.839167	21.5009	21.4275	19.9627	21.1598	22.5242	25.8643	24.1062	28.576	27.0876	26.3678	27.2344	26.5506	15.099	13.3264	14.9905	47.0109	42.9841	46.2288	14.6319	14.6925	14.117
0.840833	22.7622	21.7813	19.8779	20.5884	23.207	23.8234	22.9997	26.3112	26.8702	28.1487	27.1926	27.5225	14.121	14.4441	14.9431	45.8347	42.8876	42.8759	15.0395	15.1756	13.9166
0.8425	21.2658	19.9543	19.4803	21.2236	23.2646	24.3351	22.259	28.6691	27.1662	26.9716	27.0686	28.3455	14.4166	13.2181	15.6679	46.6391	43.7738	43.5823	14.7706	15.5137	14.1316
0.844167	21.7938	19.0142	19.7118	21.3872	22.6245	24.0309	23.3712	28.3879	26.6662	27.0226	26.8191	27.4313	15.1231	12.8357	15.7654	47.1294	44.1794	45.3875	14.4955	16.0383	14.3279
0.845833	22.6345	20.9048	19.1229	21.6807	24.3582	25.0472	21.9852	27.5703	25.8177	28.0224	27.0747	27.8717	15.9313	14.8032	15.2618	45.7289	42.4961	44.6743	14.1896	15.3894	15.362
0.8475	21.8149	20.2063	20.176	20.9377	23.0881	21.7299	22.1271	27.5311	27.1331	26.1406	27.4965	27.7452	14.8715	14.2985	14.644	44.8584	43.4989	44.6918	14.5974	14.6226	14.396
0.849167	22.8619	20.872	20.4575	21.8966	23.262	23.0052	23.2237	28.307	27.9299	27.4662	28.9391	27.2572	15.4965	13.6174	14.9972	47.3829	41.36	44.2531	15.1506	16.1513	13.9073
0.850833	21.9196	19.7825	20.3857	20.6848	22.9076	24.0271	24.115	27.2089	26.9294	25.9932	28.8481	28.1417	15.1574	14.3169	15.4157	45.5033	45.5264	43.7047	14.6477	16.4308	13.8865
0.8525	21.5947	21.1161	20.3389	22.3948	23.2099	23.2425	23.757	27.8078	27.0616	27.1312	26.6374	27.2364	14.4492	13.3333	14.9248	47.314	43.2293	43.7494	14.8462	16.017	13.7397
0.854167	22.3622	21.1736	20.0667	20.8503	21.9741	24.1875	21.467	27.0487	25.8743	28.0728	28.3135	26.6927	15.1669	13.5445	13.8031	47.2775	43.0754	43.0152	15.5077	14.2406	14.2156
0.855833	22.2658	20.2711	21.1267	21.0172	23.6941	23.4396	22.8903	27.9309	27.2686	27.7106	28.447	26.5474	15.6894	14.3537	15.7828	47.2506	42.5176	46.2875	15.1783	15.7908	14.1616
0.8575	21.5068	20.8444	21.3849	20.8019	24.1175	23.1185	24.3092	27.5403	26.3101	27.9912	27.7911	30.0549	15.5505	14.1125	15.7661	48.2014	43.3887	45.1981	13.6312	14.7734	15.5733
0.859167	22.6313	21.9833	21.2061	21.7511	23.4819	24.6771	24.1032	28.4491	28.7185	27.0205	28.4219	28.5949	15.2663	13.3864	15.2955	45.4354	43.1434	44.3705	15.4578	15.901	12.4877
0.860833	22.5347	21.8086	20.932	21.7365	24.5928	25.2386	23.7292	28.6892	26.8419	29.1382	26.5682	27.923	14.4239	14.0916	15.288	47.484	42.3129	43.4149	14.898	14.8507	14.4356
0.8625	22.5898	22.3141	18.3697	20.8346	23.8086	26.4394	22.6542	29.0995	25.2694	27.6211	27.6499	28.261	15.1806	14.4316	16.1567	47.5123	44.1123	43.4932	14.9461	15.6804	14.5529
0.864167	22.5317	20.3636	20.9076	21.4122	23.5976	24.3846	23.1551	29.8677	28.0048	26.7861	28.8095	28.3673	14.5085	13.9857	14.7095	48.038	44.1396	45.6607	15.8123	15.4566	14.7978
0.865833	22.3359	22.2939	20.1317	21.0159	22.7635	25.1996	22.5637	29.1811	27.2421	28.0387	27.4769	28.4218	15.1877	14.1055	14.9873	45.29	43.9493	45.0018	15.6002	15.1538	15.0331
0.8675	22.2839	20.6123	20.1142	21.8265	24.2027	24.8606	24.107	27.7537	27.1526	28.1174	27.1213	27.3364	14.6638	13.8578	16.5336	46.8669	43.8854	44.7141	15.0872	16.2498	15.4186
0.869167	22.8679	21.5325	19.6393	22.7387	24.193	25.7839	23.08	27.311	27.3569	25.9758	27.927	28.7449	14.073	14.2614	16.3015	47.3937	43.6999	44.7563	14.0517	16.2887	15.8799
0.870833	22.4572	20.9304	19.4797	19.7281	23.6943	25.7429	23.4913	27.6362	26.956	27.5159	28.3622	27.8498	15.6329	14.6809	15.0025	49.3465	45.3902	46.5939	14.8144	15.5283	14.8744
0.8725	22.4952	20.7828	20.5037	21.6772	22.5716	24.6855	22.9433	27.5273	28.9273	28.2375	28.004	27.1734	14.9856	14.9906	15.9363	46.5455	40.5435	44.4795	15.6958	16.503	16.8767
0.874167	23.0487	22.1096	20.4789	21.9218	23.1676	25.4547	23.8308	27.9838	28.3926	29.6606	26.7165	27.9384	15.119	15.8328	14.6583	46.7442	44.166	45.507	15.2334	15.9884	16.0845
0.875833	22.2452	20.6457	20.3623	21.537	24.5435	24.729	24.0149	28.201	26.8356	27.9169	28.2902	27.4554	15.3921	14.0203	15.1099	47.8061	43.9175	45.1952	15.6628	16.6672	15.113
0.8775	23.3424	20.4565	21.0352	20.6175	24.6629	24.0314	24.9916	28.3418	27.1952	26.5177	29.0874	27.827	15.3861	14.6821	16.5187	47.0864	43.3631	43.5168	15.24	16.4613	15.1078
0.879167	23.0195	20.4865	21.6726	21.3545	23.8105	27.8591	23.2793	29.1675	27.4023	27.6864	27.7969	29.2081	15.0713	14.0571	16.0185	46.7831	42.1757	42.8334	15.4429	15.5786	15.7961
0.880833	22.4387	21.3448	20.3981	21.3568	23.0678	25.1747	23.134	27.509	26.0312	28.1052	28.5408	28.9699	15.5998	14.1428	15.9099	47.6099	44.5422	43.9742	16.2325	15.4307	15.2782
0.8825	23.4553	21.3635	20.9203	22.7675	23.7665	26.2679	23.774	25.1581	28.5799	27.3671	27.686	27.8454	15.5098	13.3759	16.1467	47.9088	43.6523	46.5217	15.1908	17.4446	15.1582
0.884167	23.2891	21.8045	20.2412	22.875	24.1082	24.0069	24.01	28.8459	28.7092	27.7657	28.6392	28.1462	15.037	14.2738	15.7876	47.5657	45.0244	44.2767	15.0844	16.7771	14.4213
0.885833	21.7371	22.1836	20.6488	21.5203	24.2783	25.1827	23.7302	29.9226	26.1911	29.374	28.1532	28.9932	15.6197	13.9058	15.2398	48.4624	44.3774	45.5228	15.2713	16.4925	15.1326
0.8875	23.9389	20.0973	19.2482	21.8196	24.855	27.5742	23.1986	28.9223	26.6986	27.8991	28.858	28.0684	16.1338	14.7782	16.4386	46.6583	44.474	44.5188	15.0091	16.33	15.367
0.889167	23.2027	21.2122	19.6602	21.428	22.8447	24.2273	23.9485	29.592	27.4837	28.6068	29.4326	27.7023	14.3385	15.4763	16.1383	49.3842	42.9981	45.0686	15.2298	15.9558	16.1624
0.890833	23.4721	21.4057	20.2901	22.2915	25.4197	25.4988	23.8266	29.2708	28.0843	28.4027	30.0215	28.042	15.7302	14.6702	15.6211	48.5478	45.5318	46.9656	15.4925	17.6013	13.8361
0.8925	23.338	21.1305	21.8103	22.5121	23.574	26.1608	22.3921	27.8821	27.124	28.4637	28.3912	29.5746	16.6252	13.5427	15.6997	47.3403	45.3189	45.6191	16.1351	16.6983	14.7712
0.894167	23.7552	21.2281	20.0619	22.0968	23.6875	25.0453	23.0255	29.0146	27.358	27.8235	28.5738	30.156	15.2803	13.727	14.8103	47.1388	46.2336	45.9538	16.8191	17.797	15.4303
0.895833	24.2202	20.9588	18.5967	21.0035	24.3517	26.0863	24.9095	29.2138	28.6214	29.2019	27.513	27.3786	16.7553	15.6857	16.83	48.9288	44.0138	45.3017	15.0602	16.9005	14.2716
0.8975	22.3098	19.9022	20.1853	21.8972	25.0582	24.9939	23.3831	28.467	26.943	26.0354	29.3122	28.5613	16.2186	14.4577	15.2361	47.6001	43.8434	44.574	14.6951	17.0439	16.3106
0.899167	23.2513	20.0142	21.0407	22.2082	24.9296	24.5453	24.3433	28.4238	26.0318	28.6627	27.8197	28.022	15.0268	13.8746	16.7283	49.0094	44.0376	46.2314	15.6415	16.3334	13.9705
0.900833	23.392	21.5336	20.2608	21.6062	25.5135	25.1086	24.745	28.1774	27.6471	30.3631	28.2812	27.6567	15.6413	14.8633	14.5803	48.3277	43.432	44.0155	15.9716	16.927	14.9102
0.9025	22.6237	20.8258	20.2626	21.2162	23.5094	25.2748	24.0932	29.7702	27.9661	28.0944	29.438	28.7349	15.8636	13.8926	15.6219	47.3579	43.9826	44.7136	15.3945	17.3381	14.9443
0.904167	23.8087	21.0893	21.804	21.3349	23.7159	26.9859	24.2176	26.4271	29.1883	29.15	29.3258	27.9461	17.0379	14.9341	15.3076	46.8489	44.2766	47.2533	16.5138	15.9674	14.8764
0.905833	23.3025	20.4687	21.4036	21.0675	23.9717	24.7298	24.6055	31.0847	27.0749	28.1483	28.8501	28.5027	16.0952	13.9044	15.1786	49.0997	44.0859	45.3053	15.3792	17.4971	14.5981
0.9075	23.0456	22.5705	20.7573	22.2478	26.1295	25.9247	22.9516	30.7896	27.5315	29.5782	29.064	30.2626	15.2278	15.3676	15.5931	47.7843	46.6534	45.6799	15.5976	18.8263	14.4836
0.909167	23.2692	22.1766	22.0832	21.364	25.0717	26.386	23.3064	30.0584	27.4312	29.2118	28.4699	30.5231	15.4378	14.7362	15.426	48.0602	43.1097	46.7455	15.549	15.3077	15.2262
0.910833	23.6133	21.2707	21.8963	21.4847	23.6925	25.224	23.9057	27.8053	29.1604	27.2611	28.941	27.8666	15.6619	15.2877	16.2902	48.2352	44.4169	45.6279	15.4097	16.63	14.8244
0.9125	23.5056	22.3582	20.6969	21.3784	23.2407	26.5087	23.0905	26.6151	28.6041	29.3934	28.5456	29.8006	16.0156	15.2815	16.2175	48.7245	45.0416	47.3082	13.7788	17.2034	15.5797
0.914167	23.8346	21.4486	20.3377	21.6234	25.5744	24.8363	23.9261	30.0259	26.9388	28.9894	29.8488	29.4101	15.919	14.8032	14.9934	46.9003	42.8264	46.0943	14.5314	17.0154	16.1778
0.915833	23.3017	21.9147	20.0444	21.8735	23.7689	26.5031	24.8994	28.4483	26.457	28.7719	30.2492	29.4955	14.8225	13.5801	15.8868	47.3123	44.6243	42.9848	16.2972	16.6854	15.8438
0.9175	23.3796	21.254	20.5165	21.8715	25.6587	25.7219	24.1725	28.0179	28.5411	29.182	28.3076	29.8213	15.8521	13.9944	14.5639	49.4227	44.4065	44.1839	15.4091	16.5168	15.664
0.919167	23.7842	21.054	22.0115	21.8205	24.7125	25.9083	24.2378	29.0611	29.2209	29.557	28.9776	28.3212	16.6826	14.6928	16.6978	48.8592	44.2188	45.3382	16.6286	15.8982	14.8244
0.920833	23.469	22.3944	21.5797	22.0772	24.6819	27.2116	23.4933	28.2986	29.2417	29.9112	28.722	28.5172	14.4302	14.1229	15.5624	48.4268	43.7749	44.4791	14.7419	15.174	14.3128
0.9225	24.0034	22.1291	20.9583	21.3012	24.4451	26.7506	25.0555	30.4727	29.1166	29.0339	29.4972	29.2321	17.3166	15.6241	15.35	49.1269	47.4838	47.0946	15.897	16.5796	14.3245
0.924167	24.4758	21.2573	22.5662	22.1385	24.4532	25.1192	24.6146	28.8686	28.5599	32.3865	28.6712	29.4062	17.1805	14.1717	15.8696	49.5023	44.645	44.9052	15.6781	16.4829	15.1363
0.925833	22.9938	21.6802	21.2903	22.746	24.3085	24.9374	23.5028	28.546	27.4315	29.0163	30.6009	29.3099	16.3911	16.0777	17.9452	47.6288	44.7916	46.6561	15.3653	16.7986	14.4545
0.9275	23.9745	22.8183	19.9691	22.9456	24.8084	25.9505	26.2288	27.7881	27.4336	30.4028	29.2763	28.145	15.4613	15.0451	15.4747	48.5494	43.2452	44.898	15.8813	17.169	15.738
0.929167	24.6084	22.9556	22.1703	23.7346	24.6532	26.7372	24.9388	29.2849	28.1603	29.4232	29.6878	28.4127	15.6313	15.6085	16.0292	49.3811	43.9944	45.7802	14.8019	17.0857	15.3206
0.930833	22.8345	21.2123	21.3701	22.9762	25.4675	26.0304	24.5888	29.5055	28.4417	30.0167	29.313	28.3195	16.121	15.0193	16.1212	48.2047	44.9392	45.6054	15.7468	16.8878	14.5862
0.9325	23.1035	21.2331	20.088	22.2266	24.0282	27.4552	25.6164	29.5303	28.8142	30.2127	29.7941	28.4894	15.8918	14.2023	16.5907	47.4718	45.0851	46.6264	15.5064	16.9722	15.0978
0.934167	23.9283	22.7104	21.4536	22.845	24.2058	25.5215	23.9187	28.7438	29.6371	29.6286	29.3103	29.6231	15.6643	14.8899	15.4386	48.2878	45.2293	48.116	15.8619	16.1883	14.8617
0.935833	25.3423	21.1675	21.8355	22.0018	25.877	25.6903	24.3426	29.3718	28.117	29.3813	29.3337	28.8016	15.8257	16.7732	16.601	48.7329	47.228	46.597	18.0176	15.62	16.119
0.9375	23.5384	21.975	20.6246	22.9845	24.8387	25.8871	24.6908	28.4086	28.3109	29.4045	29.7454	29.3097	15.0307	14.7241	16.0661	50.5942	45.7082	45.892	15.0651	17.957	16.0973
0.939167	24.0698	23.4449	20.3805	22.7351	24.7791	25.5971	25.785	30.4669	28.1841	28.3993	30.4915	28.6476	16.3123	15.1113	17.1001	47.5178	47.7742	46.2397	15.218	16.7018	15.2728
0.940833	24.8031	21.8508	21.9257	22.5627	24.5633	25.5506	25.3154	29.6484	28.7328	29.3621	30.3076	29.2678	16.229	15.0528	15.7864	50.6048	46.4436	47.0279	14.8295	16.6067	15.3487
0.9425	23.2294	22	21.1199	23.2788	25.3433	28.0525	24.557	27.7863	27.9399	29.9843	30.1373	28.8632	16.1519	14.7019	16.5311	48.9417	44.8432	47.5014	15.1776	17.1828	14.1898
0.944167	25.4207	22.4676	21.2405	23.2506	23.8733	27.7333	24.1912	31.6096	29.3558	29.3223	30.0222	29.1297	16.2561	15.5957	16.704	48.9193	45.0748	45.4837	14.3147	17.4796	14.909
0.945833	24.0361	21.9272	22.9653	24.5608	25.4088	25.2916	24.8528	28.3758	29.4811	29.6638	29.5066	28.2569	16.0317	14.6451	16.2153	49.4845	46.4686	47.0352	14.1806	17.7518	15.0002
0.9475	24.9045	22.0696	22.2445	23.9347	24.1357	26.4942	24.3291	29.9309	29.3006	29.1157	30.1253	29.32	16.8707	14.6628	15.9651	49.0379	45.5578	45.6753	16.8948	17.9607	16.8535
0.949167	23.3684	21.4034	21.2767	23.4987	25.1763	27.1906	26.6328	30.0764	28.4549	30.0026	31.3654	29.9562	16.8956	14.852	16.4632	48.9732	46.3081	46.4743	15.0697	17.177	15.3437
0.950833	24.2204	22.0323	22.4032	22.7667	24.6051	28.2831	24.9122	28.7006	29.3389	30.7444	29.0797	29.4603	16.3688	14.9542	16.5316	47.7131	44.9939	47.1343	16.2821	17.2395	16.5737
0.9525	23.4417	23.2238	21.6695	23.6836	24.5206	26.2955	26.2435	30.2386	30.8558	29.5737	30.0925	28.5989	16.2808	15.0189	16.6236	49.6012	47.0361	45.6642	17.4583	16.1616	16.2952
0.954167	23.1811	23.2676	20.7784	23.5648	25.3137	27.212	25.1278	28.4973	28.1049	29.0693	31.5711	29.7001	16.4908	14.509	17.2105	49.4962	45.9136	47.2193	15.8883	17.1604	16.7813
0.955833	24.6569	22.9467	23.3878	23.0828	24.768	27.1628	25.3004	30.3841	29.157	28.7768	29.6499	29.828	17.6035	15.2919	17.1036	50.0239	47.1265	45.7568	15.2958	16.3219	17.0146
0.9575	24.0563	21.7046	22.7	21.5261	24.8622	27.0059	25.3098	29.4536	27.7927	31.3078	30.456	27.249	15.937	14.1162	17.3733	50.2828	46.0135	47.7747	14.3083	17.0601	16.3542
0.959167	22.128	23.7203	21.1948	24.4878	24.8661	27.6558	24.109	30.9214	30.5652	28.5886	29.7019	29.9945	16.596	14.2345	16.772	48.3177	45.9752	46.4211	15.3747	17.9648	14.618
0.960833	24.342	23.2821	20.8851	23.4857	25.5247	25.5056	26.4984	31.2873	30.7226	28.7991	30.0765	30.4587	16.6595	15.1045	16.8095	49.3242	46.9749	47.4364	16.7906	18.2536	15.7116
0.9625	24.6417	21.4862	22.3543	23.4499	24.3684	27.1792	24.2727	32.0628	29.0373	28.6834	29.9567	29.6022	17.164	14.6411	16.0752	48.2797	45.0879	47.5325	15.3964	18.2262	16.5229
0.964167	24.6259	22.2901	22.2231	22.6977	26.4039	27.1509	24.2467	31.934	28.3068	31.3403	29.5509	28.061	16.0807	15.127	16.4022	48.5575	44.943	47.6798	17.2104	18.4339	15.5574
0.965833	24.3456	23.5699	22.8891	22.8289	24.6287	26.7034	25.3258	28.8031	28.4552	30.6226	30.9218	30.0024	17.3421	14.6678	16.8327	50.1015	44.6034	48.2928	16.4547	17.5955	16.5172
0.9675	25.123	22.2935	21.9265	22.9041	26.2214	27.8689	24.7657	31.6366	30.2027	29.2425	31.1444	29.5974	17.573	15.1002	15.5685	48.3264	43.8862	46.5451	16.3882	17.55	15.9208
0.969167	24.2409	22.1347	22.8135	22.8002	26.1434	26.1361	24.9732	28.9377	30.4823	28.3851	30.2534	30.2137	16.9074	14.9612	15.7343	50.8182	47.2567	48.8222	15.4372	17.2398	16.2881
0.970833	23.9326	22.8128	22.4287	24.3239	24.9006	28.7316	25.2295	30.1278	29.0904	28.5969	29.846	27.6389	16.1184	14.6489	17.0802	48.8972	47.0046	49.8843	16.4765	17.7158	13.9643
0.9725	24.3553	23.5574	22.3366	23.2042	24.533	27.3239	25.6535	30.6361	29.3546	29.4436	31.3422	30.8088	16.4002	15.5154	17.5321	51.0036	46.746	48.9886	17.1058	18.5259	16.0192
0.974167	24.458	22.5092	22.8901	23.4333	25.6402	26.6213	25.3509	31.0287	29.6636	30.5496	30.1252	29.7169	16.5358	15.0657	17.1177	49.7399	47.991	46.6272	16.3288	17.1816	16.5131
0.975833	25.2644	23.4111	23.078	24.0744	25.3394	26.8864	26.6598	29.833	28.8728	30.1254	30.7304	30.4991	16.0428	15.97	16.7682	50.5392	48.3408	47.7014	15.9082	17.2063	16.8588
0.9775	23.8394	23.5452	23.3269	23.4632	24.7394	27.061	25.8312	30.9416	28.9324	28.6437	31.3841	30.3272	17.4265	16.8973	16.9342	49.682	46.7621	47.3787	16.3878	17.6311	17.414
0.979167	26.6722	24.0776	22.3345	23.4579	26.2044	28.4291	25.3058	31.8403	29.671	30.4843	30.3953	29.4225	16.4944	15.0323	16.9605	49.5422	46.3038	46.2349	16.8543	17.1324	16.8409
0.980833	24.9518	22.8587	23.0368	22.4079	26.5627	28.2018	25.9302	30.5354	28.8645	32.7553	30.3983	29.7489	16.6358	16.0961	17.588	50.3448	45.7237	47.5539	16.5502	18.5028	14.7918
0.9825	23.9401	23.5151	22.9801	23.5478	25.6765	26.9862	24.9116	29.4612	28.2966	28.6148	29.6697	29.3545	17.6555	16.5995	16.4496	50.6301	47.1319	48.4418	16.1528	17.2106	16.7439
0.984167	24.5604	24.2794	21.5393	23.8803	25.2257	27.0976	25.1259	30.784	28.9876	32.1899	31.2815	29.9493	15.9405	15.0823	17.5875	49.6267	46.4978	46.4188	16.9403	16.8092	15.1058
0.985833	25.5016	22.8839	23.4442	23.3211	24.9364	27.9824	25.863	31.8365	29.5275	29.8562	30.2485	28.5276	17.2204	15.6457	16.9239	51.2764	46.2998	46.3863	17.2893	18.7836	16.2464
0.9875	24.3781	23.0425	20.9115	23.6065	27.0694	27.9615	26.9337	30.5921	30.5743	30.699	31.1609	29.2659	17.3341	15.9776	16.4297	50.6602	46.0083	47.9462	16.7689	17.1353	16.9018
0.989167	24.0162	24.7133	22.9457	25.0601	25.1832	26.386	25.7036	30.1429	30.4419	30.9252	30.5894	30.3819	16.507	16.3246	17.9007	50.523	45.6763	46.6531	15.7268	16.5821	16.781
0.990833	23.3024	23.8902	21.85	23.005	24.9872	26.2132	27.2676	28.2431	30.018	29.8965	31.0317	28.2799	16.3174	15.9362	17.5182	49.2802	47.5062	49.1788	16.3073	18.6437	16.5479
0.9925	25.6725	22.0445	23.4805	23.9051	25.5496	27.3898	26.1961	31.1937	30.3821	29.0799	31.6564	29.7646	16.8626	16.1766	16.9527	50.648	47.6619	47.1696	16.9403	18.9273	16.3041
0.994167	25.0848	22.9716	22.3996	23.5325	24.9807	25.5848	26.4362	29.2589	29.1331	29.6827	30.5584	31.6152	17.8027	14.83	17.1451	49.6035	47.9472	47.1453	17.879	17.84	14.9321
0.995833	26.2575	24.2341	22.4474	23.9622	24.5521	26.0306	26.0641	30.2942	30.1543	30.5614	30.6036	30.2394	16.8931	15.5522	17.1077	50.0956	47.2154	47.9786	15.698	17.8717	16.1215
0.9975	23.9174	22.7821	23.1924	22.2516	26.9726	27.2206	25.2908	31.3739	29.689	30.4224	29.8797	30.6039	16.4312	15.8341	16.5571	49.5969	46.1087	47.4423	16.1867	18.8451	16.1576
0.999167	24.6576	24.3784	23.1367	24.2609	25.835	25.9787	25.6997	30.2276	29.3775	30.6988	31.7832	29.856	16.7765	16.3631	17.798	50.9723	48.0028	47.1062	16.1074	21.1653	17.0366
1.00083	25.144	23.1594	22.5143	24.0835	26.3013	28.2004	26.4508	29.5634	29.6954	30.4962	29.9497	29.4045	17.1106	15.3952	16.6683	50.729	46.3097	48.2374	17.2015	17.9941	16.9161
1.0025	26.4508	22.6003	22.1653	23.1334	25.9988	28.8601	24.5481	31.3985	28.8978	31.6805	31.2198	31.0066	17.2258	16.2327	17.2581	49.0563	48.4088	47.1636	17.318	17.6831	17.2677
1.00417	24.4955	22.869	22.6404	24.2536	26.8372	29.0364	26.4991	31.0333	30.7274	29.2588	32.0446	30.0171	17.1057	17.0121	16.8786	50.8669	48.48	47.1027	17.7177	18.8317	16.1813
1.00583	26.0044	23.66	22.4772	25.8036	26.0482	27.3491	26.212	31.3067	30.2623	32.0933	31.3653	30.8883	17.4396	15.924	18.5932	52.0101	47.0818	46.4468	17.6479	17.9558	17.5167
1.0075	24.7062	23.4836	22.371	22.6179	24.84	27.2584	25.8709	31.894	30.1368	31.6796	30.6351	31.1148	17.4273	16.5084	17.8964	49.4813	47.4855	48.6549	16.2424	17.8812	17.6868
1.00917	25.5869	23.4933	23.0462	25.1658	26.6162	27.3376	26.839	29.8785	28.1451	29.5599	31.2478	29.3861	17.5762	16.1233	16.7788	51.1172	47.7432	49.9532	16.4565	18.2957	16.7053
1.01083	24.6741	25.4648	23.2292	23.5311	25.1587	27.4033	25.7971	30.5175	29.7211	31.8119	31.4013	30.9739	17.0437	15.7267	16.4988	50.1328	46.3821	48.2611	15.9494	17.8625	17.5745
1.0125	25.9706	24.0001	22.9881	24.4374	23.9088	27.9173	26.6921	30.8971	30.9957	31.0442	31.5315	30.2775	16.6156	16.4226	18.6173	49.0201	46.3633	46.3585	16.8789	18.7014	17.1094
1.01417	26.9049	22.7666	22.5649	23.5333	25.5823	29.0142	25.644	32.971	30.3771	29.3299	30.6323	30.0043	17.1609	14.8393	16.9635	50.4557	46.3281	47.4357	16.5935	16.7738	15.5247
1.01583	25.3603	22.9617	24.4785	23.086	25.0633	27.9985	26.6192	31.8153	29.4628	31.1976	32.5897	30.3039	18.0989	15.3718	17.6809	50.1957	47.7869	47.9474	15.3148	17.8628	15.7987
1.0175	24.7694	23.5181	23.609	25.1575	25.7809	28.7123	25.937	31.5291	30.62	31.9553	30.817	30.2758	16.7094	15.7035	17.862	50.4614	46.0552	47.5015	16.228	18.8261	16.5713
1.01917	25.144	23.8344	22.767	23.7576	26.1295	27.6292	25.1182	30.308	29.0476	31.4601	30.5701	31.1537	18.0957	15.3456	16.8831	49.8212	48.7401	50.4244	16.7618	18.9781	15.7719
1.02083	25.461	24.8887	22.468	23.4352	26.6422	26.0849	26.4646	32.3256	29.3356	31.9828	30.9136	30.306	17.3549	16.3333	17.6951	52.6337	47.345	49.3191	17.8102	16.49	17.0183
1.0225	26.0099	23.797	23.4205	23.6596	25.7624	27.1218	25.7587	30.6709	30.4399	31.2792	32.1593	29.6506	18.3168	17.0069	17.895	50.829	46.985	48.1905	17.2274	18.6191	17.7999
1.02417	24.8955	23.7868	24.0755	24.1546	26.0642	29.139	26.4015	31.017	31.7146	32.3757	30.5005	29.8856	17.4083	15.8252	18.2683	49.3426	47.2916	49.3487	18.6309	17.6366	17.4997
1.02583	25.0275	24.0088	21.7574	23.9805	26.8077	28.0323	26.1684	31.6883	29.5926	33.2015	31.6041	30.0693	16.9307	16.3106	18.2903	51.1489	47.334	49.3828	17.3151	17.473	16.9704
1.0275	25.1371	23.9668	21.5959	26.353	26.295	28.3614	25.8505	31.9906	29.5989	31.9918	31.3455	29.6932	18.571	15.4359	17.1109	51.3669	48.1403	49.2032	16.8418	19.1044	15.842
1.02917	25.3039	23.3953	25.6879	24.9388	26.1573	28.1915	26.3886	31.1577	30.0248	31.4343	31.4107	30.4742	16.5345	15.4244	17.4656	49.9773	46.6985	47.623	18.6791	18.1243	18.1636
1.03083	25.2501	23.4609	23.1313	22.971	24.9399	28.2347	26.3283	33.6943	30.4601	32.4513	31.0553	30.541	17.0595	16.1722	16.6931	50.6553	46.8616	48.0028	18.1354	20.2334	17.1923
1.0325	25.0979	23.6275	23.5064	23.8073	27.4213	28.0421	26.9914	32.0581	31.7171	31.6322	31.3653	28.8393	16.4201	15.8532	18.5122	49.7596	48.5693	49.1646	16.8003	18.5367	16.5667
1.03417	25.5891	23.7809	23.9856	25.0711	27.1602	28.8577	25.7739	33.4351	30.9424	30.7677	30.63	30.252	17.7631	15.428	17.3301	50.8709	48.1251	48.2189	17.8352	18.1247	17.2943
1.03583	26.1111	23.5647	23.8986	24.7272	26.8933	28.998	27.2052	32.9592	32.1881	33.2175	32.1036	31.2289	16.6852	16.0367	17.0384	52.0187	48.4085	48.7959	16.4002	18.4373	17.6135
1.0375	25.6606	23.5725	23.437	24.051	27.3083	28.2585	26.2008	30.9345	30.5582	30.8664	31.5843	30.9074	18.6149	16.1497	17.1392	52.0882	49.0651	49.5612	16.1569	18.8498	17.5719
1.03917	25.0133	23.4725	23.3508	23.8672	26.8236	27.5931	26.088	31.0915	30.5018	31.026	32.1056	31.9346	16.7191	15.9005	18.0151	51.1816	48.2347	49.9852	18.1936	17.0454	16.083
1.04083	26.4114	24.2614	23.9381	23.7065	26.9274	28.2482	26.7062	32.4115	30.3162	31.0945	31.9552	32.0693	17.4267	16.1861	17.1192	51.412	49.1108	49.6017	16.945	18.5611	17.1279
1.0425	25.7802	23.2491	22.2428	24.3586	26.9104	28.6739	26.194	32.0369	29.8825	31.2899	32.6654	32.6418	17.2423	16.0086	17.4276	52.9292	48.3963	46.8085	18.4226	18.7789	16.3361
1.04417	25.4568	23.258	23.4042	25.0416	26.6194	28.7801	27.2558	32.0699	30.4718	29.5957	33.1833	30.0195	18.1779	16.1482	17.3023	52.1242	48.5841	50.4484	17.5057	17.6702	17.7595
1.04583	25.4888	23.7375	23.4032	24.0194	26.5935	28.1664	26.1692	31.7501	31.7845	32.1032	31.4599	29.7615	18.4357	16.6579	18.4533	51.4243	48.1005	49.7976	18.093	17.5698	16.9641
1.0475	26.072	23.9182	23.5444	24.7455	27.1134	28.1455	27.1344	32.5103	30.0784	30.1973	33.581	29.3789	17.4499	17.0888	17.7245	51.1378	46.9874	46.8833	17.3191	18.2747	18.2083
1.04917	27.3713	24.437	22.6714	24.9261	26.0923	30.0488	26.7485	31.44	31.3217	33.1805	32.1104	29.6441	17.8486	16.2528	17.8223	51.4755	48.0055	49.7663	17.8064	18.5182	16.7076
1.05083	25.0691	23.1128	22.6469	25.7322	26.4902	29.2783	27.7855	32.6313	31.2117	31.5723	33.0282	31.7076	17.7078	17.0674	17.4659	51.4662	47.515	48.1113	17.8253	19.6248	16.4863
1.0525	24.719	23.9637	22.5891	24.8975	26.8315	27.8077	26.4133	34.6013	29.4145	31.9566	31.7293	30.0741	17.8746	16.5772	17.5271	51.6566	46.7813	50.3274	16.871	18.4591	16.3815
1.05417	26.4324	24.4311	23.6245	25.2093	26.7174	29.1669	26.2923	31.0347	31.1811	33.0237	31.3917	30.8574	17.8653	16.8465	19.0714	52.214	47.4285	49.373	17.0562	19.2524	18.1421
1.05583	26.7001	24.4965	24.4827	23.47	28.2778	30.5795	26.563	32.3597	30.8036	32.5979	33.4303	30.7617	16.7341	17.1828	18.4229	52.1769	49.7728	48.0794	17.9993	18.9154	15.881
1.0575	25.5029	24.6917	23.2623	24.85	26.8755	28.4574	25.7067	32.6912	32.1486	33.6083	31.5642	32.0868	17.8155	17.4091	18.2109	50.6524	48.2328	48.0256	18.0778	17.4336	17.5755
1.05917	26.6817	22.8401	24.0022	23.7466	26.4847	28.6582	26.9897	32.3428	31.4342	32.634	31.453	32.2288	17.8592	17.0188	17.0605	51.0016	47.4175	47.7889	17.2832	18.9131	18.2637
1.06083	26.4269	23.2805	22.7123	25.0567	26.7289	29.2216	27.5738	31.0885	30.4926	32.1008	32.8188	31.4523	17.688	17.2215	17.7211	52.532	48.1086	49.1439	17.9768	18.4419	18.1924
1.0625	25.9019	22.3189	23.3268	25.9375	26.6676	27.679	26.4142	32.6379	30.4284	30.6164	32.5125	31.4933	17.7635	16.4736	17.9296	52.6887	48.822	49.0185	17.8165	17.9756	17.4004
1.06417	25.0878	24.2974	24.2795	24.7751	26.9983	29.4611	27.1135	32.0163	29.8514	32.6713	32.3955	32.9753	18.3965	16.897	18.2388	51.4042	48.1898	49.5346	16.7691	18.7378	18.6757
1.06583	25.7289	25.1108	23.3567	26.3129	27.471	27.1884	26.852	31.642	31.5854	30.8425	32.8979	32.0215	17.5508	16.591	17.4587	52.948	49.974	48.2326	18.0215	17.3988	15.9712
1.0675	26.2212	24.6111	22.0461	24.6751	27.3221	29.315	28.22	33.049	31.4924	30.4622	32.9998	30.4042	17.5223	16.4632	17.3397	51.5838	47.4121	46.6593	18.6024	19.6163	18.2067
1.06917	25.7531	23.3226	22.9379	24.773	26.8129	28.7708	25.4831	32.3903	30.2749	32.6588	32.379	30.7199	17.6314	17.6139	18.8608	52.6142	50.0868	47.542	18.8352	18.3497	19.4627
1.07083	25.9645	24.3946	22.9309	23.6971	26.8848	28.9566	27.6558	32.9826	30.6425	30.6614	30.7379	31.1106	17.8833	15.7705	18.5553	52.8804	48.4599	49.2431	18.0993	20.1806	16.8471
1.0725	27.0564	24.7072	23.9094	24.2482	27.0281	28.4655	28.6533	32.0421	30.6319	32.6681	32.0528	30.39	17.3564	16.2858	17.941	52.7026	47.5843	47.6946	17.5938	17.1038	18.1086
1.07417	26.0582	24.7089	23.4998	23.6337	27.2163	29.2447	26.5909	31.3377	29.8702	33.8067	32.0526	30.909	18.2607	15.9132	18.0753	51.3545	48.8894	48.19	17.5452	17.4875	16.0848
1.07583	26.3897	24.5673	22.4523	24.5361	27.7532	28.514	28.012	34.3785	32.3573	31.506	33.0974	32.1702	18.0927	16.4218	18.4107	52.316	47.4466	47.7396	18.4009	18.9085	16.8527
1.0775	25.1993	24.3445	24.225	25.8102	27.3857	28.5749	27.6706	30.5374	32.0921	33.3158	31.5306	31.3373	18.1878	16.324	19.0684	52.5451	49.0172	49.8826	17.0017	18.9958	16.4445
1.07917	26.8213	24.0757	24.7808	26.1206	26.7105	27.8197	26.9121	34.7045	31.9907	31.5695	31.76	30.3381	18.4403	16.5584	18.0828	51.7061	48.8877	52.3482	16.9315	17.9704	16.0243
1.08083	26.3737	24.1159	24.7057	23.7562	26.5563	28.5113	26.8003	33.6572	31.9899	31.9628	32.1146	33.1416	17.1888	17.2151	19.1401	51.1983	49.2188	50.0636	16.8268	20.3303	17.7082
1.0825	28.1531	25.7731	23.4707	24.5667	27.5467	30.2423	27.2843	33.2975	30.9548	32.4209	32.2438	32.8878	18.6376	16.4751	17.7241	52.3635	47.9737	49.3885	17.2188	19.3882	19.1486
1.08417	25.8671	23.2878	23.3528	24.482	28.1188	29.3645	27.6963	33.0525	31.0896	31.6739	34.187	31.9891	17.2947	17.5203	17.9485	51.57	49.9958	49.48	17.3192	18.5298	16.1046
1.08583	27.7968	25.1117	23.8565	24.636	28.4783	30.0145	27.9329	31.9533	31.7432	32.6351	33.2018	32.0672	17.652	16.89	18.3344	53.258	49.4176	50.6762	17.0224	19.8306	17.26
1.0875	25.7676	24.371	24.1709	25.2965	28.0068	30.8021	27.4929	32.0827	30.9345	33.66	33.0094	31.3015	18.7997	15.8766	18.7793	53.8247	48.5099	49.5736	16.9037	18.3025	16.5537
1.08917	26.7674	24.1969	23.8196	24.4154	28.4589	30.3502	26.8634	33.8802	31.3593	31.703	31.4113	30.7469	18.3893	17.4068	18.5424	53.2387	49.4031	48.5068	16.4463	18.566	17.6692
1.09083	26.819	24.8469	23.7161	26.2728	26.6467	30.344	27.1453	31.4604	32.8692	32.5862	33.5965	31.6681	18.2286	18.0326	18.8285	52.2283	49.4129	49.926	18.1043	18.464	18.5574
1.0925	25.8219	23.0849	23.8912	25.5631	28.2326	28.4843	28.24	33.3478	30.5564	33.0924	32.8589	30.8553	19.0136	17.591	18.215	52.009	47.8796	52.7861	16.722	17.6678	19.0403
1.09417	26.0961	24.2837	24.5777	25.7707	28.6053	31.4303	28.1531	33.0906	31.6391	32.0167	32.8039	31.764	18.8741	16.5744	18.3835	51.7079	48.0206	49.3897	18.725	20.2376	17.2917
1.09583	27.2826	24.6753	23.2565	24.5875	28.4761	30.9296	27.2126	33.0832	31.1167	33.4396	33.3688	32.3592	18.38	16.8048	19.5119	53.4527	48.474	48.6362	17.0325	18.756	17.9341
1.0975	26.6898	25.3838	23.4064	26.0199	28.7497	30.3573	28.5803	33.3279	31.1724	32.2614	33.6966	32.554	18.5513	17.9731	18.0624	53.9882	48.1803	49.9078	17.5165	19.387	18.5547
1.09917	26.1958	23.9847	25.1889	24.5057	28.9697	30.4897	27.5754	31.9779	32.0479	33.0319	32.5671	32.2144	18.5958	17.2925	17.9885	53.6785	48.366	50.523	18.165	20.5081	16.7854
1.10083	27.1107	23.0994	24.3149	24.3132	29.8407	30.8011	27.3999	34.2446	29.9361	34.1028	32.5268	32.5263	18.798	17.5677	18.5133	54.2044	49.9083	49.4416	17.7837	18.8626	18.2942
1.1025	25.7735	24.6894	24.1263	25.0392	28.5215	29.5441	28.5585	32.4038	32.1252	32.4357	32.3782	32.4831	17.4864	17.9801	16.791	51.7787	50.1568	50.0917	18.877	17.8712	18.5646
1.10417	26.5898	25.2753	23.1412	25.7945	26.0506	29.4335	27.8694	33.1547	29.44	33.3683	31.951	32.1198	17.4393	16.9527	18.6675	51.2064	50.3104	47.0701	18.5719	18.729	17.5569
1.10583	26.8557	24.1246	25.2731	25.4872	27.9203	31.7118	26.9043	33.1679	31.7038	32.8627	33.318	32.2249	18.9759	16.4597	17.5955	52.7159	49.4746	51.0154	17.285	18.8753	18.3065
1.1075	26.1539	24.4505	23.5828	24.9681	28.2797	29.9759	27.8845	36.0571	30.6047	33.2012	33.5696	33.8911	19.137	16.4587	18.0832	53.576	47.8097	47.9016	18.6289	19.0246	18.6294
1.10917	26.919	23.3481	23.8574	26.2451	27.9596	30.5299	27.3119	34.256	32.1149	34.0121	32.7512	32.4141	18.9556	17.1896	17.8463	54.4326	49.2953	51.5263	17.5184	17.9206	17.4561
1.11083	26.8147	24.032	24.4352	25.5792	28.6382	29.3763	27.8439	33.9511	31.9448	32.386	32.4558	31.4827	18.8309	17.7095	18.3805	53.3241	49.8881	51.7688	18.8826	20.1823	19.4578
1.1125	26.7147	24.3689	24.46	25.1046	27.676	29.7627	28.5017	33.6783	32.2429	32.8437	35.4223	33.0043	17.7302	16.9048	18.0534	54.3246	50.0576	50.0066	18.265	19.6718	18.5967
1.11417	27.3509	24.8446	21.8306	25.5827	26.4589	30.0433	27.8013	32.3618	32.538	33.5354	33.9347	32.3204	18.8464	16.9734	19.0352	54.2422	49.4347	52.413	18.7911	18.6057	17.6651
1.11583	26.3398	25.1445	24.3348	25.1003	28.4511	29.3	28.0499	33.5592	32.1757	35.5078	33.5316	32.0773	17.4303	18.43	19.0711	53.5324	48.7855	49.9408	17.9218	20.0764	16.3361
1.1175	27.1696	24.857	24.2342	25.9369	27.7448	30.8331	28.1084	31.9677	32.2307	31.8856	33.5999	30.9091	19.0259	17.6781	19.4512	53.0522	50.4954	49.2735	17.6258	17.4214	18.3802
1.11917	26.8626	25.8212	24.857	25.8266	28.0573	30.5661	27.9188	31.7228	31.6659	34.321	33.6174	32.0914	18.5186	17.1895	17.9818	53.6031	49.3143	51.9721	18.2727	19.4179	19.044
1.12083	28.7831	25.439	23.3574	26.9447	27.7363	30.2007	27.8757	32.7196	32.1233	31.8905	33.3763	32.6035	18.5198	16.707	19.2888	53.9964	50.0143	51.5027	18.5821	20.5645	17.6597
1.1225	26.8827	24.427	23.5665	25.5868	27.6046	28.9684	26.969	34.312	32.8299	32.3077	33.1605	32.7937	18.705	17.445	19.056	54.2018	48.9223	50.6026	17.9039	20.0018	17.0939
1.12417	26.1386	25.0629	23.803	25.8662	28.7648	30.2994	28.4504	32.9237	33.4023	33.6927	33.1264	32.1073	18.7268	16.1401	19.0299	52.6459	49.4128	49.5326	18.3128	19.4088	17.6825
1.12583	27.3388	25.7454	24.2812	25.417	27.7448	30.3643	27.252	33.3312	33.3236	33.0588	33.1437	31.9659	18.8796	18.0152	19.6049	53.4843	50.1745	48.0349	17.3185	19.0242	18.6446
1.1275	27.024	24.3091	24.3557	26.9088	28.6309	30.4029	28.8317	35.2135	33.5971	33.3779	32.7139	32.2841	18.5268	16.7917	18.4523	53.6307	47.4032	50.4515	18.7408	21.0209	18.777
1.12917	26.2847	25.1486	23.9283	25.3392	27.0918	30.2866	28.7746	33.7205	32.1092	31.5025	33.941	31.8829	17.67	17.1062	18.9198	52.4908	48.1377	52.532	18.7482	19.4022	17.3427
1.13083	27.6666	24.7652	23.6341	25.9067	28.3058	30.2077	28.1945	34.0677	33.1619	33.9389	34.4689	32.2201	18.729	17.3221	17.8977	55.2083	48.8619	50.6839	17.1488	19.0205	17.6224
1.1325	27.1806	24.7444	25.3184	25.6571	27.4962	30.8039	29.6197	34.8871	32.0564	34.3402	34.1185	32.353	18.6051	17.503	18.3235	52.5272	51.0723	50.5368	18.7931	19.7874	18.0284
1.13417	27.4824	26.1786	24.2207	25.6895	29.3176	31.2693	28.7001	33.258	32.1748	35.4342	33.5461	32.2543	17.3842	16.8975	19.668	53.7141	50.0363	49.6282	19.9708	21.015	18.5792
1.13583	27.4339	25.1552	23.7159	25.9359	28.1066	30.9421	29.4291	34.7716	33.5785	30.9705	34.0841	33.0521	17.6766	16.6981	18.8642	55.109	48.8349	51.2851	17.7893	19.9609	18.6202
1.1375	27.0924	25.6552	23.6586	25.2965	28.9934	31.8211	28.9626	32.6419	31.4264	30.9996	32.6925	32.687	19.4282	18.1315	18.3735	51.6458	50.7692	50.5051	18.6845	19.7633	18.6868
1.13917	27.9759	25.2372	24.9128	25.5072	27.4847	29.6149	29.4184	32.9947	32.3536	32.3856	35.2364	32.6348	18.3728	17.5242	18.6541	53.9213	50.46	51.5943	17.407	19.4177	15.9064
1.14083	27.2216	25.9538	24.6194	26.7065	28.2802	29.2023	28.6993	33.0019	31.5885	32.9209	33.4186	34.027	19.9516	17.0841	18.8126	52.0583	50.6724	50.575	19.9808	18.7373	18.4793
1.1425	28.101	24.8298	25.1456	25.9268	27.6855	31.5752	28.4964	35.0147	33.7018	33.8243	35.1156	33.1874	18.2727	18.524	18.3004	51.7819	49.4203	50.9962	17.0125	19.6311	18.7103
1.14417	27.6439	25.8172	24.1258	25.7522	29.6571	29.8837	27.8509	34.0104	32.5239	32.7756	33.3532	32.7179	19.0846	17.6427	19.6598	53.2756	51.9654	52.386	18.1654	19.441	17.6412
1.14583	27.4767	25.4134	24.1947	26.3655	30.4606	29.5702	27.6692	34.3469	32.804	34.1503	33.0127	31.7342	18.9812	17.0206	19.2212	52.2179	49.6345	51.8727	19.4288	19.3192	18.7239
1.1475	26.9463	25.037	24.2382	25.9799	28.566	31.1611	29.4368	35.1267	32.9599	33.1196	33.1744	33.2994	18.7858	17.0909	18.7738	53.7831	51.2844	50.4275	19.1113	20.7378	18.6902
1.14917	27.2809	25.5007	24.891	25.8982	30.3074	32.602	28.1082	34.508	33.6189	34.8515	32.5368	31.8028	18.2754	18.5211	20.0898	53.0999	49.2259	53.3196	17.1377	19.351	17.6727
1.15083	27.5671	25.9889	24.0429	26.1766	28.9305	29.5778	29.9543	33.9492	31.1674	34.7923	33.4268	32.6417	18.0802	17.1446	18.5016	52.18	51.05	51.3449	18.5057	19.8857	17.437
1.1525	27.7668	25.2282	25.1194	26.6429	28.4877	29.0894	29.3509	34.4222	31.2162	34.0565	34.3762	32.6254	18.0222	18.7504	19.0993	54.1983	51.0988	51.7813	18.1293	20.9338	19.8733
1.15417	27.7438	25.6538	25.1527	26.3896	28.7652	31.0193	30.4221	35.0659	33.608	32.874	33.1559	30.5074	18.6649	18.1242	19.5572	53.983	49.973	51.5699	18.5144	22.0709	18.5896
1.15583	27.6104	25.9295	25.4227	25.5445	29.3434	31.2973	29.4695	35.1788	32.4037	32.8753	34.869	32.5863	18.5428	18.0196	19.3782	53.3178	49.9227	52.2129	18.5015	19.1538	17.6687
1.1575	26.7852	25.5404	23.7351	26.7422	28.4985	32.4232	28.8974	34.1214	32.8997	34.2504	33.2993	33.7491	19.234	17.882	18.069	54.4848	51.5292	52.4431	17.8636	19.3498	18.415
1.15917	27.1576	25.5385	24.1743	26.1278	27.5974	31.7095	29.1801	32.8058	31.4815	33.4004	33.5735	32.7616	19.2176	18.0996	19.6301	53.5996	48.6384	51.7752	20.4874	20.2608	18.3412
1.16083	27.1848	26.4073	24.0868	26.4273	29.3775	31.4499	29.6072	34.4081	31.5066	35.7471	34.8665	33.6298	18.0575	18.3564	18.5958	55.0616	50.898	50.0373	17.8313	19.489	18.2938
1.1625	28.3028	25.0016	24.2926	25.9051	28.2312	29.0701	28.2651	33.5502	33.1446	35.4302	33.5752	33.1646	19.6289	18.0171	19.1857	52.6721	52.3465	50.1276	19.2356	20.2047	17.9653
1.16417	28.1847	24.6894	24.8313	28.0317	28.8416	29.8778	28.2876	33.8837	31.9826	34.6954	33.325	33.0127	19.0006	17.9069	19.4765	54.4103	50.7963	52.3221	18.9384	20.4055	19.0512
1.16583	28.2051	26.5342	25.519	27.1882	29.4074	31.1374	28.3725	35.5638	34.5027	32.7201	34.1471	34.2304	19.3333	17.8408	19.1216	53.6995	51.0172	50.0929	19.5781	20.7883	17.1657
1.1675	27.9746	25.045	25.5767	25.8041	27.2581	31.4774	28.7833	35.2081	34.9544	33.0141	34.5062	32.2714	19.8514	17.3932	18.6558	55.54	50.0691	51.8996	19.2404	20.2851	16.7706
1.16917	26.914	25.5363	25.812	25.2914	28.7355	31.5157	29.6811	33.7396	32.783	34.672	32.9982	32.9855	18.7484	18.0733	19.3313	53.3963	50.1642	50.5959	20.5647	19.7942	19.1117
1.17083	26.8486	26.9406	23.7925	25.8465	29.8312	31.4168	29.0407	35.1141	33.2097	34.6615	35.4978	34.6314	18.8762	18.0234	18.745	54.2715	51.2086	50.5106	19.0117	20.6181	18.619
1.1725	28.7172	26.2844	24.9552	26.5487	29.0898	32.9888	29.7051	32.9229	33.1859	32.397	33.8788	33.1855	18.4479	18.5843	18.4579	54.0212	50.0628	49.1138	18.1249	22.2492	18.1597
1.17417	27.26	25.4112	24.4002	26.8923	29.0493	30.1801	28.5853	34.653	33.0269	33.5705	33.2972	32.4095	19.5855	17.1654	19.0244	54.9731	51.146	49.6691	19.207	20.6399	19.5209
1.17583	28.8065	26.0847	24.7346	25.273	29.7853	32.0579	28.257	35.3467	33.3538	35.0491	34.6105	33.2201	18.7719	16.8102	20.1854	54.8639	51.3126	52.6319	22.0897	20.3961	18.012
1.1775	28.4471	26.0116	24.3318	27.8051	27.3009	30.16	30.4248	33.7741	34.7807	33.6886	34.9482	34.9885	19.904	18.9994	19.6556	53.6281	50.6421	50.6098	18.6109	20.923	18.1906
1.17917	28.1818	26.0938	24.831	26.5053	28.282	31.1226	29.0844	34.2397	33.8564	35.7211	33.1916	34.1775	20.3622	18.6118	19.9744	54.9884	50.1602	51.0865	20.1414	21.0166	18.5441
1.18083	27.8452	25.8634	24.9536	27.537	28.7275	31.753	29.2247	35.0044	34.7026	35.5152	35.5576	34.3072	20.0722	18.0914	19.1101	54.3108	52.2329	50.2801	17.3757	19.2344	19.7399
1.1825	27.897	25.618	24.9416	27.2612	29.3535	30.0475	30.1825	35.8496	34.6382	34.2272	35.0503	34.4912	19.3238	18.5604	19.9158	52.8604	50.1643	51.5865	17.654	19.5978	18.4852
1.18417	29.1144	25.9164	26.1249	27.1695	28.5311	31.1907	28.4905	34.3325	34.8692	33.3775	34.6163	34.7563	18.7073	19.5633	19.2355	54.1258	51.8211	51.3901	18.3682	19.8743	18.3568
1.18583	28.197	25.4179	24.9952	26.3226	28.2424	30.8583	29.4799	34.086	35.1888	34.4028	35.889	32.8207	19.9196	17.2735	19.6254	55.7764	52.3151	52.2883	17.5352	18.6776	17.7223
1.1875	26.2107	25.7331	25.0841	27.4133	29.2813	31.4657	30.3438	33.8816	32.9634	33.1507	34.905	34.0886	19.6093	18.5961	19.5831	52.8344	52.2481	53.0301	19.855	19.5413	19.2672
1.18917	28.4842	25.7492	25.1499	27.2037	30.0639	30.7015	29.1097	34.6285	33.4593	33.5048	33.7341	33.7035	19.6077	18.551	19.7296	54.0993	51.0575	52.1236	19.881	19.665	17.9421
1.19083	28.2899	25.5693	25.1699	27.4775	29.244	31.0525	29.0907	33.6781	33.5659	34.1965	36.0253	32.3413	20.5085	18.1113	20.268	55.3969	51.9671	51.6037	20.477	21.4888	20.0202
1.1925	27.8464	26.4129	24.2864	26.6886	29.45	29.9367	29.9485	35.1224	35.8422	33.4558	34.0815	33.9604	20.09	18.6468	19.7636	55.0012	51.6949	51.8271	17.1124	21.2734	19.3944
1.19417	27.8532	26.049	24.9967	27.665	30.0029	31.9274	31.3248	34.8491	33.3736	35.3035	34.7611	33.6965	18.9957	18.8272	19.5535	54.6199	50.0179	52.3965	19.8763	19.3548	20.1686
1.19583	27.723	25.681	25.4473	25.702	30.6002	30.8233	29.1342	36.3618	32.7445	34.0143	35.0557	35.1418	19.4123	18.5859	19.4654	54.8588	51.6028	50.3221	19.1369	21.3579	17.7377
1.1975	28.4826	27.1303	26.132	26.5605	30.898	33.0784	29.9688	34.8192	34.2295	35.4183	34.2597	33.7458	19.2589	18.5772	21.5056	55.1528	49.9466	51.89	19.2225	19.0114	17.6021
1.19917	29.5812	26.2662	27.2563	24.8202	28.9799	31.2647	29.6896	35.9374	34.2555	35.5053	36.2507	33.6849	19.8052	18.3316	19.2547	54.3644	52.8336	50.2986	21.0029	19.7041	18.9192
1.20083	28.6325	25.552	25.1496	26.2836	29.224	32.4462	28.8105	35.9413	33.9607	33.1105	36.1153	34.1042	19.7115	18.2534	19.4966	53.821	51.387	51.3105	19.1481	20.1867	19.3468
1.2025	28.0654	25.3053	23.9386	27.0883	29.8819	32.6151	29.1627	35.5761	33.4805	34.6893	34.9477	33.5805	19.1455	18.5283	19.1171	55.1828	50.0497	52.0373	18.6937	20.4632	19.5741
1.20417	28.8916	26.6408	25.3746	27.4222	28.772	32.886	30.5579	34.2489	33.5222	34.7861	35.0131	35.2743	19.7019	18.7454	21.1216	55.8343	51.3938	53.5251	18.6802	20.0958	18.8556
1.20583	28.73	26.9431	25.5091	27.4386	29.8313	32.338	29.21	35.7084	33.0011	34.3876	34.4786	33.2352	20.3787	18.5776	19.6838	55.9444	53.3336	51.9109	18.6542	19.2117	18.4762
1.2075	29.4708	25.1737	25.0831	26.8203	29.7439	32.3769	30.9288	34.84	33.7316	32.78	33.9846	35.1692	19.882	17.2852	20.7857	56.0824	51.4714	53.5573	19.3257	21.3674	18.684
1.20917	27.8027	25.7319	25.3127	28.4646	28.8739	31.168	30.0937	34.6377	34.2074	35.1686	35.1781	34.1698	18.4248	19.0957	19.0292	55.4598	50.8563	51.1049	19.2525	20.6735	19.7985
1.21083	28.2107	27.0599	25.8761	26.7471	28.8502	31.2606	29.6257	35.4709	33.7901	35.7149	35.9836	32.3036	19.4352	18.2017	17.1588	55.3201	53.0549	53.5142	19.0598	19.7931	18.5153
1.2125	29.033	26.2237	26.6691	27.4645	29.8992	30.7752	28.5556	34.685	34.5003	35.9158	34.476	34.4072	20.7129	18.5508	21.0167	54.7111	53.2129	50.9778	19.2702	19.7646	18.9398
1.21417	28.7812	25.1476	26.5874	26.8854	29.7563	33.1348	28.9105	34.6165	32.7047	34.9246	35.6077	34.1886	18.9615	18.9701	18.8932	54.4892	51.1738	50.9201	20.8664	20.8923	20.178
1.21583	27.0843	26.8709	25.718	26.6394	28.964	31.4066	29.8686	36.1028	34.6123	35.2446	35.3761	36.2302	19.6734	17.7484	19.1454	53.6281	52.0959	50.9507	20.0293	22.8582	18.699
1.2175	28.2084	25.6957	25.3122	26.6545	29.621	32.3344	28.842	35.5186	34.8023	35.8707	34.5701	32.8369	19.4777	19.4581	19.6512	54.7423	51.3641	52.1343	18.8041	22.9189	17.882
1.21917	29.4417	24.5423	24.7234	27.4594	29.6673	33.7657	29.7083	36.3903	35.0368	35.0153	34.4468	36.7169	19.5023	18.8787	20.9167	54.8968	51.2741	52.959	19.069	20.4911	19.2966
1.22083	28.0551	26.5209	26.4957	27.5672	28.3635	31.8507	29.5558	35.1006	33.8458	35.0838	34.9655	33.8627	20.2416	19.1863	20.5055	56.673	52.6222	51.7386	19.0015	21.283	18.9221
1.2225	28.6676	26.4365	25.5982	25.6344	28.9958	31.2792	30.2217	34.2451	33.8536	34.0434	36.3049	34.3644	19.6138	19.2271	19.5777	56.0256	51.2902	53.2479	19.0047	19.2489	18.6602
1.22417	29.6374	26.2914	25.5698	27.4908	31.0437	31.4306	29.6526	35.0089	33.7752	34.3748	35.7792	34.7513	19.2437	19.085	19.8856	54.9257	50.0735	51.2364	19.8397	19.5723	17.7931
1.22583	27.8043	26.7093	25.2491	27.6172	30.3643	33.777	29.6362	35.4451	33.0689	34.915	36.7301	34.0153	20.4368	18.9801	19.1497	54.979	53.1252	51.2199	19.9647	19.8746	19.4182
1.2275	28.9937	27.318	25.5018	28.1023	29.3569	31.9143	29.7151	34.9469	35.0373	37.2366	36.0405	35.2478	20.0145	18.274	20.5366	54.2139	51.8549	50.5475	19.3603	19.4557	19.5697
1.22917	29.1098	27.3886	25.7179	27.1463	29.933	32.0048	29.5044	36.4536	32.8081	34.1883	35.7129	33.8882	18.6863	19.1144	19.2979	55.5519	51.1638	51.7736	21.3176	20.112	19.6653
1.23083	29.0146	27.1168	27.5386	25.9353	29.2406	32.0221	30.2514	37.2415	33.567	35.1692	36.4191	33.8975	20.4725	16.9735	20.0129	54.7785	51.1049	51.8469	19.8969	20.2044	19.7303
1.2325	28.1747	25.9342	27.3067	26.5184	30.6015	31.7023	31.3024	36.4846	34.7126	35.2227	35.0212	34.9325	19.159	19.0824	19.324	53.3734	53.0036	51.912	19.4523	20.251	19.7737
1.23417	29.0775	26.6879	25.8668	28.0821	28.6481	32.1624	30.518	36.0757	35.313	33.8271	35.4511	36.0672	19.9731	18.2693	18.2396	55.8479	53.1805	53.0826	19.7504	19.4262	18.1445
1.23583	27.6082	28.8296	26.0457	26.9055	31.2988	31.6499	30.671	34.9457	35.0223	36.7482	35.2193	33.7518	20.2104	18.9683	20.3121	55.2757	51.292	54.5204	20.792	19.3778	18.6596
1.2375	30.5674	27.0674	25.8397	26.8435	29.227	31.0442	31.3384	35.9442	34.3148	35.9508	35.0159	34.8256	18.8791	18.5301	20.4004	54.9404	52.953	51.0586	19.8019	20.4362	17.5434
1.23917	28.7235	25.6159	25.9834	28.0566	28.5856	31.6288	30.8692	34.9286	34.3668	35.2636	34.6499	35.5556	20.2058	19.3313	20.641	56.3852	52.0215	53.616	21.7689	21.0131	18.8125
1.24083	28.5196	26.2759	26.7207	26.4137	29.6427	31.9033	31.2321	36.0023	34.2639	36.42	35.2069	35.3913	19.0716	18.2834	18.8146	56.1994	51.846	51.1048	19.3375	21.8041	20.5085
1.2425	29.1979	27.0971	24.7893	27.986	30.7589	32.5223	28.9541	36.3388	34.8101	36.0376	37.2791	36.0433	19.7557	19.0467	20.198	55.6357	52.2359	54.3485	20.177	21.2983	19.7257
1.24417	28.8075	26.7481	26.6501	27.3478	29.3716	33.3972	31.0291	36.9692	34.6341	36.306	35.0117	34.1897	19.3271	18.3533	17.8624	56.9402	50.2211	53.7303	17.0231	21.1408	18.7217
1.24583	29.4583	27.7756	27.3617	26.7739	30.327	31.9505	30.6091	34.357	35.3448	34.9528	37.5181	35.2337	20.3504	18.4243	18.7843	56.3038	52.1551	53.0784	19.3909	21.51	18.328
1.2475	28.3749	26.642	25.3551	28.0592	31.2289	31.5804	30.9576	38.1521	35.1407	36.5952	35.6492	34.1984	21.1999	18.6456	19.887	54.9042	52.6642	51.5596	19.3942	22.7705	19.7077
1.24917	29.1038	28.1886	25.8334	26.7339	29.9199	31.8389	30.0449	36.2146	34.2903	34.7234	36.0981	37.2177	21.0003	18.4972	21.429	56.9044	51.0349	50.5529	21.0686	21.0797	20.1474
1.25083	29.4615	26.8015	27.2191	27.4938	30.1641	33.4933	29.7884	35.9284	34.8976	34.8807	36.2737	34.8825	21.303	18.4473	20.7851	56.2261	51.6053	53.2779	19.2133	20.617	19.1454
1.2525	28.2032	26.8734	26.3466	28.9896	30.2056	32.8123	30.6246	34.4972	34.3448	35.9941	36.8437	35.6943	20.6947	18.2738	19.4313	55.0158	51.1485	52.3427	20.8146	19.2927	20.0224
1.25417	29.0831	28.9203	25.6023	27.8907	30.9355	31.0552	31.2129	35.341	33.4396	35.0698	36.6868	33.8398	20.2667	19.3283	18.8588	55.7352	52.616	52.205	20.1712	21.3092	18.9032
1.25583	28.0749	28.0469	27.1839	26.758	30.039	34.2916	31.1194	36.5748	35.9181	35.4584	37.1146	35.3244	19.8687	18.3418	21.1141	55.53	51.1043	52.1828	19.1979	20.4784	18.8339
1.2575	28.0753	25.9009	26.1634	27.2038	29.2101	32.4204	30.8084	34.6991	33.6313	35.3213	35.9122	35.3214	20.0084	19.7382	20.6354	55.7957	53.2788	51.7173	19.3648	20.6765	19.7057
1.25917	29.6417	26.4632	27.1551	27.2051	30.4603	33.3885	30.069	37.0329	33.9752	37.2524	35.5564	35.7044	18.9546	20.4296	20.0517	57.0881	52.5077	49.8852	19.0979	20.3839	20.5036
1.26083	29.8527	27.0922	25.4678	28.5962	29.9362	33.1298	29.9543	35.4318	34.3603	35.6872	36.0941	35.2241	19.844	19.6196	21.0364	56.5793	52.58	53.9487	19.4242	21.305	18.7886
1.2625	29.1275	26.8039	26.7467	28.7416	30.6405	32.9319	29.0748	36.3067	33.9577	36.9949	35.2234	35.2838	20.4896	18.2635	21.134	55.6499	54.2168	53.1922	20.8126	21.6078	19.739
1.26417	29.9717	27.7394	26.5001	27.3887	29.8447	32.2653	29.8376	34.4292	34.6756	37.3204	35.3207	35.4816	19.2547	19.7455	20.0581	55.2502	52.5264	52.2432	20.1893	23.0198	20.5623
1.26583	29.4627	27.2395	27.8724	28.8319	30.1165	33.6138	29.5899	35.0693	34.9685	36.3905	35.841	34.7453	20.4294	19.2925	21.1042	56.9761	52.9406	51.1689	17.6647	20.7196	19.221
1.2675	28.4565	27.0254	27.587	27.3651	31.2093	32.9171	31.5585	36.5747	36.0613	37.2668	35.8108	35.6454	19.4477	18.6685	18.8057	56.319	52.4076	53.6248	20.3462	22.6756	18.8717
1.26917	29.4433	27.4473	26.5596	27.966	31.1027	30.3232	30.3263	36.6078	34.9788	36.9094	36.6946	35.6134	19.1169	19.2049	20.7897	56.4321	53.5616	50.5023	20.3195	22.5171	20.5331
1.27083	28.9976	28.1253	27.3081	28.0852	30.2826	32.4187	29.0793	36.7656	36.541	35.2735	34.7163	36.1297	20.6127	18.9939	19.6306	56.9697	53.0422	53.7268	19.4493	20.6099	21.0219
1.2725	28.9748	27.9051	27.6051	27.6217	31.4209	33.2614	30.5729	36.9244	34.3743	36.9394	36.2562	34.7009	19.8202	18.9154	19.9522	57.3644	52.9487	52.7895	20.3393	21.604	18.7408
1.27417	30.7629	27.1375	25.0236	28.2055	30.1319	33.3002	31.9389	35.7632	35.1641	35.4152	36.2738	35.3756	20.7064	18.5278	19.7514	56.025	52.598	52.1075	18.9324	22.9171	21.049
1.27583	28.4112	28.0167	26.4685	27.7435	30.5182	33.1817	30.1989	38.0643	34.5615	38.0122	36.788	37.868	20.1587	19.0077	21.1206	56.5465	52.7101	53.5758	20.448	20.7526	20.412
1.2775	29.0222	27.1771	26.6514	27.3192	29.3863	33.6717	30.6349	36.4543	34.9003	36.9445	35.9163	36.942	19.9322	19.1615	19.3883	56.6827	53.3874	53.693	20.3189	21.1686	19.5886
1.27917	29.6189	29.2077	26.843	26.9955	30.9108	31.5898	30.1829	36.0816	32.5136	36.0585	35.7802	35.5215	21.1899	19.9346	20.2769	57.0114	53.4694	53.7795	20.8642	20.8223	18.4116
1.28083	28.1171	26.991	27.5278	27.279	31.5514	33.8231	30.1169	37.4051	33.1082	35.8438	36.0472	34.8663	21.2394	19.0811	20.2014	56.2658	53.6	50.7637	20.5587	20.4687	20.1373
1.2825	28.5448	28.2939	27.0467	28.186	30.7377	34.6913	30.702	37.3375	35.6114	36.4056	35.4131	36.5471	19.0508	19.9377	19.4722	56.953	51.6511	52.9857	21.5897	21.4429	19.2245
1.28417	29.4382	27.2303	26.4057	27.1323	30.8515	33.0529	30.8576	38.0123	34.883	35.9305	35.508	35.5553	20.2168	19.351	19.0913	55.095	53.694	52.725	21.1438	21.4336	19.8623
1.28583	29.1246	27.8479	26.0449	28.3831	31.1118	32.8698	31.7663	37.4732	33.0348	37.3857	36.9341	35.355	20.1988	19.401	21.5262	56.0913	53.7468	52.7822	20.1806	20.9492	19.0375
1.2875	28.9811	28.5551	27.573	28.0664	29.7404	32.1745	32.2926	37.2074	34.8449	38.0658	35.6519	35.6609	19.4779	18.8145	19.8423	56.9207	53.2348	53.6885	21.5873	21.1576	19.9541
1.28917	28.4265	28.4312	27.5958	29.1945	30.912	34.6526	30.5867	37.0525	34.8432	35.7131	36.2375	35.6247	19.7945	20.1228	19.3675	56.5972	52.9847	52.6504	19.084	21.1729	21.2331
1.29083	30.2998	27.9734	26.5138	28.2598	31.1487	33.1991	31.5115	37.962	35.5831	34.5742	34.1693	35.0446	20.8733	19.0849	20.6797	54.2994	52.7274	52.8435	20.097	22.848	17.1689
1.2925	30.3584	28.8433	26.9214	28.6493	30.6542	32.1384	32.2469	35.0989	35.0479	35.9701	37.1782	35.7433	20.4259	20.0602	21.7	56.8217	53.2303	50.7773	19.6003	21.2294	19.7266
1.29417	29.5004	28.5771	27.8935	28.6693	30.0499	34.2762	30.8129	37.1026	35.0808	36.183	38.3331	35.2846	20.0275	18.4692	22.2129	57.2645	53.7006	49.7959	19.9959	20.8193	19.8672
1.29583	29.7703	28.3829	27.8023	28.9534	30.3636	34.3648	30.6057	37.7758	37.3775	37.3449	37.0006	35.8399	19.9549	19.3573	19.2189	57.2043	54.6295	49.8	21.2944	21.1907	21.2904
1.2975	30.4083	28.6805	26.891	26.6537	32.9373	31.9434	31.7072	35.685	36.2847	35.6653	35.7048	33.3793	20.7544	20.2597	19.8554	56.7745	53.9872	53.1876	20.0581	21.6728	20.668
1.29917	30.0991	28.6542	26.7329	29.1253	30.8174	32.9395	32.7465	36.2214	35.1192	35.1518	37.0493	35.9884	19.8657	19.4734	21.4406	58.1185	52.5913	53.5581	20.6025	22.2116	21.2959
1.30083	30.1608	27.7162	28.1176	28.8422	30.3345	31.8244	32.1526	37.0643	33.2987	35.4837	36.7729	36.4454	20.3167	19.0922	21.6807	58.0743	52.5014	52.1958	20.627	21.4986	18.7359
1.3025	29.5496	28.3906	26.0779	28.6994	31.3966	31.9563	31.6198	36.7102	36.0534	37.4429	37.1867	36.1732	20.8171	19.7626	21.0621	56.8597	53.3376	53.6108	21.2495	22.927	20.5132
1.30417	30.1544	28.1853	25.7975	27.6958	31.9616	34.2556	30.9377	36.3082	35.082	38.7241	36.9003	36.5855	19.9487	19.9729	19.6942	56.3984	53.1681	53.1719	21.2525	20.8467	20.8661
1.30583	29.3845	29.4515	28.3928	28.3802	31.8106	32.7987	30.9274	36.4318	35.2666	36.4629	37.7479	33.8803	19.6109	18.7027	21.2404	56.4925	55.2055	51.0023	19.8022	20.1344	19.7613
1.3075	29.7815	27.3814	27.9352	28.2558	31.3913	34.2365	31.7976	38.1717	35.7656	37.5917	36.9498	33.8808	20.5698	18.5791	21.3889	56.6465	53.3932	52.5682	20.447	21.381	19.7855
1.30917	30.3811	27.8385	26.7524	27.996	31.2674	34.1472	32.5194	38.4328	35.3319	35.4092	37.3542	36.3722	21.2551	19.1334	21.0332	57.4737	53.9395	54.6288	21.0975	20.8812	19.6867
1.31083	29.6101	27.5864	27.1131	27.6343	30.8041	32.9586	31.489	37.4485	35.693	37.1602	35.8565	35.639	20.6565	19.8857	20.4138	58.352	54.0198	54.1712	20.9376	21.7784	19.7601
1.3125	29.8215	28.6668	27.579	28.4478	31.1457	34.3196	31.2587	37.2076	34.1134	37.0112	36.0101	36.6718	19.7965	20.4008	20.8508	55.6399	52.8263	52.2333	21.207	21.307	19.0091
1.31417	30.3887	28.9307	26.2452	28.8428	31.7371	32.4371	31.3118	37.7446	34.0676	34.6914	36.5376	36.075	21.2446	19.3467	21.0304	57.4283	52.4194	52.9235	19.7194	22.2581	20.37
1.31583	30.1108	29.1156	27.8831	28.3586	31.4684	33.7286	32.8472	36.3505	35.1803	37.5688	35.9347	36.6359	19.8061	19.505	20.7616	57.8599	53.0665	54.5322	20.655	21.1768	21.5958
1.3175	30.0935	27.9624	27.5462	29.107	32.3108	33.4819	31.686	38.2925	34.7775	36.2628	35.6807	36.5135	20.514	20.6144	21.1282	57.2092	51.9843	53.272	19.8603	21.8371	21.0807
1.31917	29.7745	28.5275	25.2409	30.4552	31.0875	33.9775	30.3596	37.7296	35.9784	38.5197	35.9704	32.6988	20.2011	19.468	20.4385	56.5717	53.6707	53.9918	21.2583	21.1218	20.108
1.32083	29.8757	27.8705	26.1453	29.4004	31.5305	33.3982	31.9702	36.487	35.4508	36.0516	36.9469	35.1674	21.5039	19.8029	21.3205	57.2767	52.5	54.0829	22.0333	20.4502	18.7285
1.3225	31.1724	28.6912	27.3388	28.0175	33.3805	34.2004	30.8972	37.4016	36.0703	39.1659	36.9018	35.9107	20.8017	18.7605	22.3286	57.9772	53.1823	54.2476	21.2009	20.455	20.7913
1.32417	29.9927	28.5899	26.7959	29.7278	30.966	34.0241	31.7613	37.29	35.3946	37.8845	36.8947	36.2179	21.4479	19.3519	20.8352	57.2851	54.267	51.4611	21.2235	21.4503	21.5342
1.32583	30.6488	29.4505	27.5268	28.6593	31.3083	35.4654	32.1591	37.2609	35.9157	37.1431	37.7274	35.6649	20.8901	19.7017	20.8057	57.9722	53.1464	54.3512	20.8083	21.5344	20.5861
1.3275	30.2252	28.1495	27.0254	29.4639	32.7541	32.7685	31.9039	37.0659	35.2795	36.7785	37.8463	33.6048	21.3438	19.9679	21.1472	56.2219	54.1339	51.7585	19.6579	21.1497	20.4432
1.32917	29.7804	28.0048	27.281	28.7741	32.0594	33.2181	30.8482	38.8824	33.9241	39.8309	37.3988	36.2414	21.8431	19.4969	21.8816	58.9833	52.1169	54.3171	20.5433	22.4294	21.4867
1.33083	30.0455	27.141	26.5514	29.2824	30.8889	33.2391	30.9379	38.112	34.283	38.0597	36.3097	36.8894	21.575	20.5279	21.3206	56.8796	54.0507	52.7627	21.4433	22.0221	20.8964
1.3325	30.0894	27.8594	25.8566	28.5577	31.1394	33.2883	31.6271	38.668	34.9053	38.0479	37.147	35.7156	20.5174	20.3345	21.9788	56.8794	52.4666	52.0257	19.7043	21.6998	19.6735
1.33417	30.0034	28.8183	27.4695	29.4537	32.6003	34.8402	30.8888	37.7411	35.7405	36.7531	36.9374	35.6779	21.1489	19.9242	19.8898	58.4282	54.8892	54.679	20.7475	20.8649	20.9446
[truncated: 35,200 more rows]
